# Supplementary material for: 5-Hydroxymethylcytosine profilings in circulating cell-free DNA as diagnostic biomarkers for DLBCL
Source: Front Cell Dev Biol. 2024 Nov 15;12:1387959. doi: 10.3389/fcell.2024.1387959 (PMC11604450; doi:10.3389/fcell.2024.1387959)
Supplement: Supplementary file 1 [file Table2.XLSX]

## Sheet: Sheet1
seqnames	start	end	log2FoldChange	FDR	annotation	symbol	genename
chr1	36711323	36711714	-0.663303	2.37e-05	Intron	THRAP3	thyroid hormone receptor associated protein 3
chr2	30408106	30408856	0.932606	2.02e-07	Distal Intergenic	YPEL5	yippee like 5
chr3	48289621	48290112	-0.505006	0.000550205	Intron	ZNF589	zinc finger protein 589
chr6	110600909	110601399	0.517636	0.00654344	Intron	METTL24	methyltransferase like 24
chr8	42854650	42855504	0.73605	4.17e-06	Intron	FNTA	farnesyltransferase, CAAX box, alpha
chr9	113118305	113118928	0.953649	1.88e-05	Distal Intergenic	TXNDC8	thioredoxin domain containing 8
chr9	126344934	126345897	0.905011	3.37e-07	Exon	DENND1A	DENN domain containing 1A
chr13	45217550	45218122	0.882547	2.25e-06	Distal Intergenic	TSC22D1	TSC22 domain family member 1
chr13	114947782	114948569	-0.556666	0.000260283	Distal Intergenic	RASA3	RAS p21 protein activator 3
chr22	23423983	23424787	-0.524868	4.99e-05	Intron	GNAZ	G protein subunit alpha z
