# Supplementary material for: 5-Hydroxymethylcytosine profilings in circulating cell-free DNA as diagnostic biomarkers for DLBCL
Source: Front Cell Dev Biol. 2024 Nov 15;12:1387959. doi: 10.3389/fcell.2024.1387959 (PMC11604450; doi:10.3389/fcell.2024.1387959)
Supplement: Supplementary file 7 [file Table1.XLSX]

## Sheet: Sheet1
seqnames	start	end	width	strand	log2FoldChange	pvalue	padj	annotation	geneChr	geneStart	geneEnd	geneLength	geneStrand	geneId	transcriptId	distanceToTSS	ENSEMBL	SYMBOL	GENENAME
chr1	1652437	1653014	578	*	0.530268	0.000814553	0.0130918	Promoter (2-3kb)	1	1647785	1655471	7687	2	984	uc001ahu.1	2457	ENSG00000248333	CDK11B	cyclin dependent kinase 11B
chr1	2236297	2236977	681	*	-0.539407	1.37085e-07	5.0757e-05	Intron (uc001aja.4/6497, intron 5 of 6)	1	2281853	2284100	2248	2	100129534	uc001ajc.3	47123	ENSG00000269896	LOC100129534	small nuclear ribonucleoprotein polypeptide N pseudogene
chr1	6941326	6941994	669	*	-0.560492	1.56374e-09	3.16564e-06	Intron (uc021ofq.1/23261, intron 3 of 3)	1	6845384	7829766	984383	1	23261	uc001aoi.3	95942	ENSG00000171735	CAMTA1	calmodulin binding transcription activator 1
chr1	7799475	7799984	510	*	-0.541679	5.23105e-07	0.000119394	Intron (uc001aoi.3/23261, intron 16 of 22)	1	7796404	7829766	33363	1	23261	uc001aoj.3	3071	ENSG00000171735	CAMTA1	calmodulin binding transcription activator 1
chr1	8713344	8713932	589	*	-0.536127	3.62279e-08	1.97605e-05	Intron (uc001ape.3/473, intron 3 of 23)	1	8525030	8813897	288868	2	473	uc001aph.1	99965	ENSG00000142599	RERE	arginine-glutamic acid dipeptide repeats
chr1	10052960	10053575	616	*	0.521972	0.000179831	0.00491462	Distal Intergenic	1	10057255	10076078	18824	1	116362	uc001aqq.3	-3680	ENSG00000162444	RBP7	retinol binding protein 7
chr1	12750717	12751590	874	*	0.507093	0.000196048	0.00524597	Distal Intergenic	1	12776118	12788726	12609	1	126767	uc001aug.1	-24528	ENSG00000188984	AADACL3	arylacetamide deacetylase like 3
chr1	12753433	12754107	675	*	0.772954	4.59672e-08	2.36873e-05	Distal Intergenic	1	12776118	12788726	12609	1	126767	uc001aug.1	-22011	ENSG00000188984	AADACL3	arylacetamide deacetylase like 3
chr1	19292185	19292806	622	*	0.506177	0.000323031	0.0071414	Distal Intergenic	1	19230774	19282826	52053	2	126917	uc001bbd.2	-9359	ENSG00000169991	IFFO2	intermediate filament family orphan 2
chr1	21154431	21155025	595	*	0.55379	7.39123e-05	0.00280138	Intron (uc010odi.2/8672, intron 20 of 25)	1	21080551	21113799	33249	2	50809	uc001bea.2	-40632	ENSG00000127483	HP1BP3	heterochromatin protein 1 binding protein 3
chr1	26095860	26096616	757	*	-0.533621	1.80406e-07	6.17739e-05	Intron (uc001bkm.2/57134, intron 7 of 11)	1	26126667	26144713	18047	1	57190	uc021ojk.1	-30051	ENSG00000162430	SELENON	selenoprotein N
chr1	26781636	26782349	714	*	0.588769	9.45958e-06	0.000734347	Intron (uc001bmk.3/79947, intron 6 of 8)	1	26798902	26803133	4232	1	3151	uc001bmp.4	-16553	ENSG00000198830	HMGN2	high mobility group nucleosomal binding domain 2
chr1	28663468	28663964	497	*	0.52573	2.8816e-05	0.00153557	Distal Intergenic	1	28655513	28662478	6966	1	54797	uc009vtg.3	7955	ENSG00000130772	MED18	mediator complex subunit 18
chr1	28958733	28959468	736	*	0.659372	2.18527e-05	0.00125289	Intron (uc001bqx.3/6883, intron 1 of 5)	1	28929609	28969604	39996	2	6883	uc001bqx.3	10136	ENSG00000120656	TAF12	TATA-box binding protein associated factor 12
chr1	29436288	29436713	426	*	0.563101	0.000118108	0.00377228	Intron (uc001brg.2/2035, intron 18 of 20)	1	29445937	29449013	3077	2	399474	uc021okh.1	12300	ENSG00000253304	TMEM200B	transmembrane protein 200B
chr1	31105102	31105622	521	*	0.517597	0.00408718	0.0371533	Distal Intergenic	1	31191619	31199593	7975	1	100129196	uc001bsb.1	-85997	ENSG00000186056	MATN1-AS1	MATN1 antisense RNA 1
chr1	35462827	35463587	761	*	0.683302	1.26309e-06	0.000213548	Intron (uc001byf.1/9204, intron 14 of 15)	1	35451766	35469606	17841	2	9204	uc021olg.1	6019	ENSG00000163867	ZMYM6	zinc finger MYM-type containing 6
chr1	36711323	36711714	392	*	-0.663303	4.59255e-08	2.36873e-05	Intron (uc001cae.4/9967, intron 1 of 11)	1	36704348	36755365	51018	1	9967	uc001cag.1	6975	ENSG00000054118	THRAP3	thyroid hormone receptor associated protein 3
chr1	38278483	38279029	547	*	0.536692	0.000117947	0.00376995	3' UTR	1	38268614	38273865	5252	2	79693	uc001cca.1	-4618	ENSG00000196449	YRDC	yrdC N6-threonylcarbamoyltransferase domain containing
chr1	39820993	39821450	458	*	0.587586	5.11137e-05	0.0022113	Intron (uc001cdc.2/23499, intron 38 of 61)	1	39796856	39901433	104578	1	23499	uc031pmd.1	24137	ENSG00000127603	MACF1	microtubule actin crosslinking factor 1
chr1	39826625	39827301	677	*	0.502179	8.42389e-05	0.00303801	Exon (uc001cdc.2/23499, exon 42 of 62)	1	39796856	39901433	104578	1	23499	uc031pmd.1	29769	ENSG00000127603	MACF1	microtubule actin crosslinking factor 1
chr1	40974940	40975686	747	*	0.523256	1.66786e-06	0.000249605	Promoter (<=1kb)	1	40974461	40982214	7754	1	64789	uc001cfr.3	479	ENSG00000164002	EXO5	exonuclease 5
chr1	43385039	43385785	747	*	0.541305	0.000119278	0.00379432	Distal Intergenic	1	43424720	43449029	24310	1	440584	uc001cil.3	-38935	ENSG00000227533	SLC2A1-DT	SLC2A1 divergent transcript
chr1	43822905	43823674	770	*	-0.550486	6.23168e-08	2.88417e-05	Promoter (<=1kb)	1	43824626	43828873	4248	1	991	uc001cix.3	-952	ENSG00000117399	CDC20	cell division cycle 20
chr1	46303374	46303825	452	*	0.520989	9.5209e-05	0.00329966	Intron (uc001cov.3/23139, intron 3 of 28)	1	46330050	46472067	142018	1	23139	uc001cox.1	-26225	ENSG00000086015	MAST2	microtubule associated serine/threonine kinase 2
chr1	46833793	46834309	517	*	0.60052	2.70521e-05	0.00146818	Distal Intergenic	1	46859939	46879520	19582	1	2166	uc001cpu.2	-25630	ENSG00000117480	FAAH	fatty acid amide hydrolase
chr1	46853092	46853846	755	*	0.708142	3.18914e-08	1.87767e-05	Distal Intergenic	1	46859939	46879520	19582	1	2166	uc001cpu.2	-6093	ENSG00000117480	FAAH	fatty acid amide hydrolase
chr1	48689989	48690822	834	*	0.536847	0.000134811	0.00407408	Promoter (1-2kb)	1	48688357	48714316	25960	1	200010	uc010omu.1	1632	ENSG00000117834	SLC5A9	solute carrier family 5 member 9
chr1	49338790	49339278	489	*	0.504298	0.000678858	0.0115732	Intron (uc001cru.2/84871, intron 5 of 13)	1	49193540	49242547	49008	2	79656	uc001crx.4	-96243	ENSG00000162373	BEND5	BEN domain containing 5
chr1	50955886	50956643	758	*	0.500232	3.1784e-05	0.00164159	Exon (uc010onc.1/11124, exon 10 of 12)	1	50883223	50889119	5897	2	63950	uc010onb.2	-66767	ENSG00000142700	DMRTA2	DMRT like family A2
chr1	51027126	51027646	521	*	0.545948	7.541e-05	0.00283411	Intron (uc010onc.1/11124, intron 6 of 11)	1	50906935	51078170	171236	2	11124	uc010onc.1	50524	ENSG00000185104	FAF1	Fas associated factor 1
chr1	51537738	51538279	542	*	0.620272	3.4348e-05	0.00172032	Distal Intergenic	1	51567906	51613754	45849	1	284546	uc001csh.3	-29627	ENSG00000204006	C1orf185	chromosome 1 open reading frame 185
chr1	52904250	52904885	636	*	0.57434	1.60881e-05	0.00101706	Intron (uc001ctx.2/23318, intron 24 of 29)	1	52870219	52883992	13774	1	84950	uc001ctw.4	34031	ENSG00000134748	PRPF38A	pre-mRNA processing factor 38A
chr1	53619539	53620458	920	*	0.553933	0.000414814	0.00836404	Distal Intergenic	1	53573600	53608289	34690	2	6512	uc001cuz.4	-11250	ENSG00000162383	SLC1A7	solute carrier family 1 member 7
chr1	55116808	55117579	772	*	0.587781	3.24507e-06	0.000370331	Promoter (<=1kb)	1	55117461	55175939	58479	1	374977	uc001cxr.1	0	ENSG00000184313	MROH7	maestro heat like repeat family member 7
chr1	55792139	55792844	706	*	-0.55407	2.17088e-06	0.00028631	Distal Intergenic	1	55691314	55691396	83	1	100616272	uc021ony.1	100825	ENSG00000265822	MIR4422	microRNA 4422
chr1	59285388	59286115	728	*	0.50176	2.40841e-05	0.00134658	Intron (uc001czf.2/100131060, intron 1 of 3)	1	59250823	59365384	114562	1	100131060	uc010oop.1	34565	NA	LINC01135	long intergenic non-protein coding RNA 1135
chr1	59972911	59973809	899	*	0.503076	7.55768e-06	0.000640289	Intron (uc001czg.2/55277, intron 5 of 8)	1	59981301	60228402	247102	1	55277	uc001czm.5	-7492	ENSG00000172456	FGGY	FGGY carbohydrate kinase domain containing
chr1	61580591	61581585	995	*	0.588806	5.43048e-08	2.6612e-05	Intron (uc001czy.3/4774, intron 2 of 10)	1	61547980	61928460	380481	1	4774	uc001czw.3	32611	ENSG00000162599	NFIA	nuclear factor I A
chr1	63931793	63932325	533	*	0.507967	0.000166449	0.00467108	Intron (uc001dba.2/23421, intron 4 of 8)	1	63876817	63904233	27417	1	29929	uc010oox.2	54976	ENSG00000088035	ALG6	ALG6 alpha-1,3-glucosyltransferase
chr1	65529659	65530579	921	*	0.844387	8.26366e-12	2.01731e-07	Distal Intergenic	1	65524117	65524191	75	2	406893	uc001dbx.3	-5468	ENSG00000199135	MIR101-1	microRNA 101-1
chr1	66794077	66794912	836	*	0.773976	2.29888e-09	3.70676e-06	Promoter (2-3kb)	1	66797793	66840262	42470	1	5142	uc001dcq.3	-2881	ENSG00000184588	PDE4B	phosphodiesterase 4B
chr1	67983895	67984711	817	*	0.541779	5.30614e-05	0.00225534	Distal Intergenic	1	67873493	67896123	22631	2	26135	uc001ddy.3	-87772	ENSG00000142864	SERBP1	SERPINE1 mRNA binding protein 1
chr1	68678694	68679217	524	*	0.701685	1.75887e-06	0.000256318	Intron (uc001dee.3/79971, intron 1 of 11)	1	68615965	68659904	43940	2	79971	uc021oor.1	-18790	ENSG00000116729	WLS	Wnt ligand secretion mediator
chr1	68896883	68897527	645	*	0.805335	7.46097e-10	1.96282e-06	Exon (uc001dei.1/6121, exon 11 of 14)	1	68894507	68915642	21136	2	6121	uc001dei.1	18115	ENSG00000116745	RPE65	retinoid isomerohydrolase RPE65
chr1	72818324	72818882	559	*	0.562802	0.000105491	0.00350364	Distal Intergenic	1	71868625	72748405	879781	2	257194	uc010oqs.2	-69919	ENSG00000172260	NEGR1	neuronal growth regulator 1
chr1	76927469	76928023	555	*	0.604356	7.88022e-05	0.00290268	Intron (uc001dhg.4/256435, intron 3 of 3)	1	76540389	77096669	556281	1	256435	uc010orh.1	387080	ENSG00000184005	ST6GALNAC3	ST6 N-acetylgalactosaminide alpha-2,6-sialyltransferase 3
chr1	77929918	77930390	473	*	0.753325	9.75808e-09	8.12929e-06	Intron (uc001dhn.3/26289, intron 8 of 13)	1	78030190	78099090	68901	2	26009	uc001dhp.3	168700	ENSG00000036549	ZZZ3	zinc finger ZZ-type containing 3
chr1	78380821	78381300	480	*	-0.524456	5.55989e-05	0.00232175	Promoter (2-3kb)	1	78383645	78409576	25932	1	91624	uc001did.1	-2345	ENSG00000162614	NEXN	nexilin F-actin binding protein
chr1	86992812	86993417	606	*	0.682107	1.45966e-06	0.000228718	Distal Intergenic	1	87012759	87046432	33674	1	22802	uc009wcs.3	-19342	ENSG00000016602	CLCA4	chloride channel accessory 4
chr1	89176648	89177229	582	*	0.569897	1.63564e-05	0.00103099	Intron (uc001dmn.3/5586, intron 1 of 21)	1	89149922	89301938	152017	1	5586	uc010osq.2	26726	ENSG00000065243	PKN2	protein kinase N2
chr1	89672128	89672516	389	*	0.522092	0.000278048	0.00647139	Distal Intergenic	1	89646831	89664633	17803	2	115361	uc001dnb.3	-7495	ENSG00000162654	GBP4	guanylate binding protein 4
chr1	90114061	90114619	559	*	-0.608735	1.60294e-06	0.000243103	Intron (uc001dnl.4/84230, intron 1 of 2)	1	90098644	90185094	86451	1	84230	uc001dnl.4	15417	ENSG00000171488	LRRC8C	leucine rich repeat containing 8 VRAC subunit C
chr1	93031097	93031623	527	*	0.531406	0.000243431	0.00597285	Intron (uc001dox.3/7813, intron 16 of 17)	1	92940318	92952433	12116	2	2672	uc001dow.4	-78664	ENSG00000162676	GFI1	growth factor independent 1 transcriptional repressor
chr1	93040655	93041494	840	*	0.532862	0.000109107	0.00357619	Intron (uc001dox.3/7813, intron 16 of 17)	1	92940318	92952433	12116	2	2672	uc001dow.4	-88222	ENSG00000162676	GFI1	growth factor independent 1 transcriptional repressor
chr1	94147726	94148550	825	*	0.77052	3.47572e-09	4.36081e-06	Promoter (<=1kb)	1	94027343	94147394	120052	2	8412	uc001dqa.4	-332	ENSG00000137936	BCAR3	BCAR3 adaptor protein, NSP family member
chr1	95072231	95072965	735	*	0.537159	1.07245e-05	0.000788327	Distal Intergenic	1	95005813	95007413	1601	2	2152	uc001dqt.3	-64818	ENSG00000117525	F3	coagulation factor III, tissue factor
chr1	95532857	95533656	800	*	0.506134	0.000217495	0.00560387	Intron (uc001dra.2/199857, intron 1 of 3)	1	95448279	95538507	90229	2	199857	uc001dra.2	4851	ENSG00000172339	ALG14	ALG14 UDP-N-acetylglucosaminyltransferase subunit
chr1	98917122	98917612	491	*	0.569839	9.03247e-05	0.00317502	Distal Intergenic	1	99127236	99226056	98821	1	51375	uc001dsa.3	-209624	ENSG00000162627	SNX7	sorting nexin 7
chr1	100299290	100299855	566	*	0.552931	0.000247025	0.00600793	Distal Intergenic	1	100315640	100389579	73940	1	178	uc001dsi.1	-15785	ENSG00000162688	AGL	amylo-alpha-1, 6-glucosidase, 4-alpha-glucanotransferase
chr1	100462397	100463046	650	*	0.612942	6.75089e-07	0.000144206	Intron (uc001dsp.2/23443, intron 2 of 7)	1	100459158	100492534	33377	1	23443	uc001dss.2	3239	ENSG00000117620	SLC35A3	solute carrier family 35 member A3
chr1	100773246	100774222	977	*	0.537263	5.49365e-05	0.00230767	Distal Intergenic	1	100746797	100746864	68	1	693138	uc021oqp.1	26449	ENSG00000207750	MIR553	microRNA 553
chr1	101698990	101699539	550	*	0.583619	1.89444e-05	0.00112771	Promoter (2-3kb)	1	101702305	101707076	4772	1	1901	uc001dud.2	-2766	ENSG00000170989	S1PR1	sphingosine-1-phosphate receptor 1
chr1	109063299	109063880	582	*	0.519814	0.000303849	0.00685373	Distal Intergenic	1	109102971	109181949	78979	1	284611	uc010ouy.2	-39091	ENSG00000162636	FAM102B	family with sequence similarity 102 member B
chr1	109185361	109186013	653	*	0.512255	4.18144e-05	0.00195309	Distal Intergenic	1	109190910	109203744	12835	2	113802	uc001dvt.4	17731	ENSG00000162639	HENMT1	HEN methyltransferase 1
chr1	110512137	110512747	611	*	0.513753	0.000250521	0.00606112	Distal Intergenic	1	110527387	110566364	38978	1	10768	uc001dyx.3	-14640	ENSG00000168710	AHCYL1	adenosylhomocysteinase like 1
chr1	111430497	111431248	752	*	0.500333	0.000251344	0.00607222	Intron (uc001dzw.3/963, intron 2 of 8)	1	111415778	111442558	26781	1	963	uc010owa.2	14719	ENSG00000143119	CD53	CD53 molecule
chr1	112474046	112474717	672	*	0.51258	0.000110096	0.00360389	Intron (uc001ebu.1/3752, intron 2 of 7)	1	112318454	112531777	213324	2	3752	uc001ebu.1	57060	ENSG00000171385	KCND3	potassium voltage-gated channel subfamily D member 3
chr1	114636903	114637703	801	*	0.626693	2.11989e-09	3.70395e-06	Intron (uc001eeu.3/148281, intron 2 of 2)	1	114631914	114641887	9974	2	148281	uc001eeu.3	4184	ENSG00000134207	SYT6	synaptotagmin 6
chr1	149222336	149223235	900	*	0.69546	1.01806e-06	0.00018446	Distal Intergenic	1	149279476	149291742	12267	1	388692	uc010pbf.2	-56241	ENSG00000277147	LINC02591	long intergenic non-protein coding RNA 2591
chr1	151668837	151669439	603	*	0.558687	0.0008342	0.0132497	3' UTR	1	151672534	151680411	7878	2	11189	uc010pdh.2	10972	ENSG00000159409	CELF3	CUGBP Elav-like family member 3
chr1	153317557	153318086	530	*	0.594013	3.69953e-05	0.0018094	Promoter (2-3kb)	1	153302597	153321022	18426	2	57115	uc001fbo.3	2936	ENSG00000163218	PGLYRP4	peptidoglycan recognition protein 4
chr1	153341307	153341838	532	*	0.569437	5.52521e-05	0.00231499	Distal Intergenic	1	153346184	153348075	1892	2	6283	uc001fbr.1	6237	ENSG00000163221	S100A12	S100 calcium binding protein A12
chr1	153347249	153347914	666	*	0.525517	0.000185737	0.00503964	Promoter (<=1kb)	1	153346184	153348075	1892	2	6283	uc001fbr.1	161	ENSG00000163221	S100A12	S100 calcium binding protein A12
chr1	158411111	158411684	574	*	0.695549	1.71608e-06	0.000251482	Distal Intergenic	1	158389718	158390656	939	2	391107	uc010pii.2	-20455	ENSG00000180708	OR10K2	olfactory receptor family 10 subfamily K member 2
chr1	158614556	158615405	850	*	0.54572	2.40747e-05	0.00134658	Exon (uc001fst.1/6708, exon 28 of 52)	1	158576229	158577170	942	1	128368	uc010pio.2	38327	ENSG00000198967	OR10Z1	olfactory receptor family 10 subfamily Z member 1
chr1	158763592	158763972	381	*	0.514708	0.000123261	0.0038604	Distal Intergenic	1	158746472	158747425	954	2	81442	uc010pir.2	-16167	ENSG00000188340	OR6N2	olfactory receptor family 6 subfamily N member 2
chr1	161318862	161319333	472	*	0.5301	0.000217137	0.00559751	Intron (uc001gag.3/6391, intron 4 of 5)	1	161334521	161337673	3153	2	257177	uc001gal.4	18340	ENSG00000188931	CFAP126	cilia and flagella associated protein 126
chr1	162521486	162522145	660	*	0.70305	3.58387e-07	9.74423e-05	Distal Intergenic	1	162531296	162569633	38338	1	6675	uc001gce.4	-9151	ENSG00000117143	UAP1	UDP-N-acetylglucosamine pyrophosphorylase 1
chr1	164535788	164536173	386	*	-0.590068	1.06248e-05	0.000785412	Intron (uc001gcs.3/5087, intron 2 of 7)	1	164528597	164821060	292464	1	5087	uc010pkv.2	7191	ENSG00000185630	PBX1	PBX homeobox 1
chr1	167867693	167868588	896	*	0.554755	1.28073e-06	0.000214391	Exon (uc009wvm.2/55811, exon 6 of 12)	1	167778625	167883453	104829	2	55811	uc001ger.3	14865	ENSG00000143199	ADCY10	adenylate cyclase 10
chr1	172468323	172469216	894	*	0.559941	2.81074e-06	0.000341837	Distal Intergenic	1	172502260	172572423	70164	1	51430	uc010pmm.1	-33044	ENSG00000094975	SUCO	SUN domain containing ossification factor
chr1	172473665	172474228	564	*	0.579727	1.09537e-05	0.000799301	Distal Intergenic	1	172502260	172572423	70164	1	51430	uc010pmm.1	-28032	ENSG00000094975	SUCO	SUN domain containing ossification factor
chr1	175287033	175287520	488	*	0.589139	3.02199e-05	0.00157842	Distal Intergenic	1	175291935	175375931	83997	2	7143	uc001gkp.1	88411	ENSG00000116147	TNR	tenascin R
chr1	175905781	175906756	976	*	0.563436	1.59235e-05	0.00101393	Distal Intergenic	1	175937533	175937676	144	2	677679	uc001gkx.1	30920	ENSG00000252906	SCARNA3	small Cajal body-specific RNA 3
chr1	177893072	177893619	548	*	0.734722	1.0259e-06	0.00018446	Distal Intergenic	1	177897489	177917779	20291	2	89866	uc009wwy.1	24160	ENSG00000120341	SEC16B	SEC16 homolog B, endoplasmic reticulum export factor
chr1	177911860	177912439	580	*	0.618664	5.07147e-06	0.00049179	Intron (uc009wwy.1/89866, intron 4 of 13)	1	177897489	177917779	20291	2	89866	uc009wwy.1	5340	ENSG00000120341	SEC16B	SEC16 homolog B, endoplasmic reticulum export factor
chr1	178661760	178662435	676	*	0.695733	1.39182e-06	0.00022162	Distal Intergenic	1	178646884	178646969	86	1	100616328	uc021pfg.1	14876	ENSG00000266417	MIR4424	microRNA 4424
chr1	179201171	179202124	954	*	0.563122	1.48001e-05	0.000963257	Promoter (2-3kb)	1	179079716	179198819	119104	2	27	uc009wxe.3	-2352	ENSG00000143322	ABL2	ABL proto-oncogene 2, non-receptor tyrosine kinase
chr1	179379235	179379748	514	*	0.711787	2.87861e-05	0.00153557	Intron (uc001gmn.2/126859, intron 9 of 15)	1	179337935	179523870	185936	1	126859	uc021pfj.1	41300	ENSG00000162779	AXDND1	axonemal dynein light chain domain containing 1
chr1	180370268	180371027	760	*	0.522784	0.00012161	0.00383839	Intron (uc001gog.3/84320, intron 5 of 7)	1	180407449	180407525	77	2	100423032	uc021pfq.1	36498	ENSG00000265435	MIR3121	microRNA 3121
chr1	183219598	183220392	795	*	0.581872	4.24036e-05	0.00197167	3' UTR	1	183217372	183248417	31046	2	23057	uc009wye.2	28025	ENSG00000157064	NMNAT2	nicotinamide nucleotide adenylyltransferase 2
chr1	184607761	184608661	901	*	0.52428	6.5939e-06	0.000583356	Distal Intergenic	1	184659625	184724041	64417	2	80267	uc010pok.2	115380	ENSG00000116406	EDEM3	ER degradation enhancing alpha-mannosidase like protein 3
chr1	198024278	198024747	470	*	0.672647	1.71618e-06	0.000251482	Distal Intergenic	1	198126108	198291548	165441	1	140609	uc001gun.4	-101361	ENSG00000151414	NEK7	NIMA related kinase 7
chr1	203070066	203070923	858	*	0.522649	9.94888e-05	0.00338066	Distal Intergenic	1	203052257	203055166	2910	2	4656	uc001gzd.4	-14900	ENSG00000122180	MYOG	myogenin
chr1	203682820	203683526	707	*	0.520736	5.96705e-06	0.000549287	Exon (uc001gzv.3/493, exon 15 of 22)	1	203691606	203713209	21604	1	493	uc001gzx.3	-8080	ENSG00000058668	ATP2B4	ATPase plasma membrane Ca2+ transporting 4
chr1	205237979	205238782	804	*	-0.561841	4.11402e-10	1.14244e-06	Promoter (<=1kb)	1	205237573	205242471	4899	1	9911	uc001hcd.3	406	ENSG00000133069	TMCC2	transmembrane and coiled-coil domain family 2
chr1	207420553	207421270	718	*	0.50471	0.000125891	0.00391092	Distal Intergenic	1	207494817	207534311	39495	1	1604	uc001hfq.4	-73547	ENSG00000196352	CD55	CD55 molecule (Cromer blood group)
chr1	211401461	211402146	686	*	0.506952	7.81587e-05	0.00289176	Distal Intergenic	1	211432708	211486303	53596	1	55758	uc010psv.1	-30562	ENSG00000117625	RCOR3	REST corepressor 3
chr1	213046272	213046836	565	*	0.680689	3.04831e-06	0.000357675	Intron (uc001hjt.3/28982, intron 3 of 9)	1	213031597	213072705	41109	1	28982	uc001hjt.3	14675	ENSG00000162769	FLVCR1	FLVCR heme transporter 1
chr1	213116665	213117536	872	*	0.570039	9.99122e-06	0.000758126	Distal Intergenic	1	213123887	213142572	18686	1	79805	uc001hju.2	-6351	ENSG00000143494	VASH2	vasohibin 2
chr1	221199409	221200329	921	*	0.521516	4.39454e-05	0.00199874	Distal Intergenic	1	221052743	221058400	5658	1	3142	uc001hmv.4	146666	ENSG00000136630	HLX	H2.0 like homeobox
chr1	221259627	221260205	579	*	0.639515	6.08716e-05	0.00246145	Distal Intergenic	1	221052743	221058400	5658	1	3142	uc001hmv.4	206884	ENSG00000136630	HLX	H2.0 like homeobox
chr1	221264680	221265095	416	*	0.671624	9.54198e-06	0.00073718	Distal Intergenic	1	221052743	221058400	5658	1	3142	uc001hmv.4	211937	ENSG00000136630	HLX	H2.0 like homeobox
chr1	221271462	221271870	409	*	0.547618	8.49511e-05	0.00305128	Distal Intergenic	1	221052743	221058400	5658	1	3142	uc001hmv.4	218719	ENSG00000136630	HLX	H2.0 like homeobox
chr1	229611553	229611968	416	*	0.693677	1.71132e-06	0.000251482	Intron (uc001htn.3/55746, intron 13 of 25)	1	229577044	229644088	67045	2	55746	uc001htn.3	32120	ENSG00000069248	NUP133	nucleoporin 133
chr1	231388481	231389228	748	*	0.68352	7.83825e-08	3.40691e-05	Intron (uc009xfo.1/8443, intron 2 of 7)	1	231372442	231376924	4483	2	128061	uc001huo.1	-11557	ENSG00000143633	C1orf131	chromosome 1 open reading frame 131
chr1	231787195	231788027	833	*	0.672381	5.3198e-08	2.63277e-05	Intron (uc010pwe.2/100303453, intron 7 of 8)	1	231762561	232177019	414459	1	27185	uc010pxm.2	24634	ENSG00000162946	DISC1	DISC1 scaffold protein
chr1	234229020	234229926	907	*	0.524854	5.02756e-05	0.00219287	Intron (uc001hvy.1/148641, intron 2 of 7)	1	234350017	234460262	110246	1	148641	uc001hwa.1	-120091	ENSG00000183780	SLC35F3	solute carrier family 35 member F3
chr1	244778664	244779056	393	*	0.561543	0.000235143	0.00587976	Intron (uc001ial.3/257044, intron 19 of 20)	1	244816352	244872334	55983	1	51029	uc001iao.3	-37296	ENSG00000121644	DESI2	desumoylating isopeptidase 2
chr1	247043489	247043896	408	*	-0.543121	9.00087e-06	0.000719113	Intron (uc009xgs.1/25909, intron 11 of 25)	1	247012917	247040383	27467	2	25909	uc001ibw.1	-3106	ENSG00000153207	AHCTF1	AT-hook containing transcription factor 1
chr2	1969281	1969823	543	*	-0.52208	1.89294e-06	0.000268042	Intron (uc002qxd.3/23040, intron 8 of 24)	2	1887649	1927035	39387	2	23040	uc010ewl.2	-42246	ENSG00000186487	MYT1L	myelin transcription factor 1 like
chr2	7215620	7216111	492	*	0.608232	1.49591e-05	0.000972344	Distal Intergenic	2	7073188	7095132	21945	1	9781	uc002qyu.3	142432	ENSG00000151692	RNF144A	ring finger protein 144A
chr2	7562622	7563085	464	*	-0.512227	7.19048e-07	0.00014943	Promoter (1-2kb)	2	7561392	7590381	28990	1	100506274	uc002qyv.3	1230	ENSG00000229727	LOC100506274	uncharacterized LOC100506274
chr2	9375474	9376024	551	*	-0.541669	1.01165e-07	4.21393e-05	Intron (uc002qzh.2/8853, intron 1 of 27)	2	9346894	9545812	198919	1	8853	uc002qzi.2	28580	ENSG00000151693	ASAP2	ArfGAP with SH3 domain, ankyrin repeat and PH domain 2
chr2	10198844	10199737	894	*	-0.502427	3.06587e-08	1.86887e-05	3' UTR	2	10184372	10194963	10592	1	8462	uc010yjc.2	14472	ENSG00000172059	KLF11	Kruppel like factor 11
chr2	12016104	12016554	451	*	0.82797	7.03491e-08	3.13964e-05	Distal Intergenic	2	11977059	11977112	54	2	100422996	uc021vea.1	-38992	ENSG00000265172	MIR4262	microRNA 4262
chr2	16740099	16740979	881	*	0.616179	8.69017e-07	0.000167714	Exon (uc010exm.2/81553, exon 9 of 11)	2	16730730	16804344	73615	2	81553	uc010exm.2	63365	ENSG00000197872	CYRIA	CYFIP related Rac1 interactor A
chr2	23715631	23716275	645	*	0.628928	1.157e-06	0.000199423	Intron (uc010ykg.2/114818, intron 2 of 13)	2	23755455	23867144	111690	1	114818	uc002ref.3	-39180	ENSG00000119771	KLHL29	kelch like family member 29
chr2	25061390	25061827	438	*	-0.627125	1.51343e-06	0.000234935	Promoter (2-3kb)	2	25042039	25064536	22498	2	109	uc002rfr.4	2709	ENSG00000138031	ADCY3	adenylate cyclase 3
chr2	26143027	26143594	568	*	0.520186	0.000170452	0.00474389	Distal Intergenic	2	25962253	26101312	139060	2	55252	uc002rgs.2	-41715	ENSG00000143970	ASXL2	ASXL transcriptional regulator 2
chr2	28761648	28762285	638	*	0.717862	1.8167e-07	6.17739e-05	Exon (uc002rmb.2/151056, exon 11 of 58)	2	28771367	28818926	47560	1	151056	uc002rmc.3	-9082	ENSG00000163803	PLB1	phospholipase B1
chr2	28810632	28811147	516	*	0.712802	2.43087e-07	7.36407e-05	Intron (uc002rmb.2/151056, intron 26 of 57)	2	28824766	28866653	41888	1	151056	uc002rme.2	-13619	ENSG00000163803	PLB1	phospholipase B1
chr2	29240568	29241102	535	*	0.518093	1.19183e-05	0.000847419	Exon (uc010ezl.3/165186, exon 10 of 20)	2	29237261	29275096	37836	1	165186	uc002rmr.4	3307	ENSG00000189350	TOGARAM2	TOG array regulator of axonemal microtubules 2
chr2	30408106	30408856	751	*	0.932606	1.41311e-11	2.01731e-07	Distal Intergenic	2	30370382	30383399	13018	1	51646	uc002rnd.3	37724	ENSG00000119801	YPEL5	yippee like 5
chr2	30692781	30693592	812	*	0.520812	0.000117959	0.00376995	Intron (uc002rnj.3/253558, intron 2 of 6)	2	30670137	30867091	196955	1	253558	uc010ymq.2	22644	ENSG00000172954	LCLAT1	lysocardiolipin acyltransferase 1
chr2	33613603	33614545	943	*	-0.523935	4.52058e-08	2.36873e-05	Exon (uc021vft.1/4052, exon 32 of 34)	2	33661416	33708003	46588	1	25780	uc002row.1	-46871	ENSG00000152689	RASGRP3	RAS guanyl releasing protein 3
chr2	36743350	36743670	321	*	0.599241	5.09056e-05	0.00220878	Intron (uc002rpd.3/51232, intron 11 of 16)	2	36779404	36821709	42306	2	9637	uc002rpf.2	78039	ENSG00000171055	FEZ2	fasciculation and elongation protein zeta 2
chr2	37360615	37361506	892	*	0.539894	9.27677e-07	0.000176312	Intron (uc010fab.2/5610, intron 8 of 13)	2	37332284	37374965	42682	2	5610	uc010fab.2	13459	ENSG00000055332	EIF2AK2	eukaryotic translation initiation factor 2 alpha kinase 2
chr2	37395061	37395660	600	*	0.5229	6.95746e-05	0.00268963	3' UTR	2	37347102	37384190	37089	2	5610	uc010fad.2	-10871	ENSG00000055332	EIF2AK2	eukaryotic translation initiation factor 2 alpha kinase 2
chr2	37472910	37473425	516	*	0.922577	2.19471e-10	7.83591e-07	Exon (uc010ynj.1/55471, exon 7 of 8)	2	37468721	37476303	7583	1	55471	uc010fah.3	4189	ENSG00000003509	NDUFAF7	NADH:ubiquinone oxidoreductase complex assembly factor 7
chr2	40366456	40367047	592	*	0.657403	3.86764e-06	0.000412205	Exon (uc002rrx.3/6546, exon 9 of 10)	2	40144774	40482349	337576	1	100128590	uc002rrw.3	221682	ENSG00000227028	SLC8A1-AS1	SLC8A1 antisense RNA 1
chr2	42598672	42599310	639	*	0.726058	4.00251e-07	0.000103049	Promoter (2-3kb)	2	42577645	42596150	18506	2	9167	uc002rsl.3	-2522	ENSG00000115944	COX7A2L	cytochrome c oxidase subunit 7A2 like
chr2	42907447	42907982	536	*	0.660258	3.13512e-06	0.000364439	Intron (uc002rso.1/57504, intron 9 of 17)	2	42922905	42936353	13449	1	57504	uc021vgm.1	-14923	ENSG00000057935	MTA3	metastasis associated 1 family member 3
chr2	46472617	46473593	977	*	0.63928	1.00122e-06	0.00018446	Distal Intergenic	2	46524541	46613842	89302	1	2034	uc002ruv.3	-50948	ENSG00000116016	EPAS1	endothelial PAS domain protein 1
chr2	47095096	47095809	714	*	0.573734	4.91583e-06	0.000483566	Distal Intergenic	2	47073015	47086145	13131	1	100134259	uc002rvj.1	22081	ENSG00000239332	LINC01119	long intergenic non-protein coding RNA 1119
chr2	47363038	47363886	849	*	0.589267	1.72065e-06	0.000251482	Intron (uc010fbd.3/285051, intron 4 of 8)	2	47314130	47382517	68388	2	285051	uc010yog.2	18631	ENSG00000239605	STPG4	sperm-tail PG-rich repeat containing 4
chr2	48450273	48450834	562	*	0.64061	9.79574e-06	0.000748685	Distal Intergenic	2	48541795	48606434	64640	1	3344	uc002rwh.1	-90961	ENSG00000170802	FOXN2	forkhead box N2
chr2	48485078	48485770	693	*	0.524807	5.81661e-05	0.00238902	Distal Intergenic	2	48541795	48606434	64640	1	3344	uc002rwh.1	-56025	ENSG00000170802	FOXN2	forkhead box N2
chr2	60516602	60517076	475	*	0.770314	1.648e-07	5.88395e-05	Distal Intergenic	2	60614497	60614580	84	2	100616473	uc021vie.1	97504	ENSG00000266078	MIR4432	microRNA 4432
chr2	63798020	63798461	442	*	-0.571821	5.16323e-05	0.00221664	Intron (uc002sch.3/51057, intron 1 of 17)	2	63815743	63834330	18588	1	4190	uc002scj.2	-17282	ENSG00000014641	MDH1	malate dehydrogenase 1
chr2	64168739	64169312	574	*	0.604022	8.1666e-05	0.00297562	Intron (uc010fct.3/51542, intron 8 of 19)	2	64119667	64163855	44189	2	51542	uc002sco.3	-4884	ENSG00000143952	VPS54	VPS54 subunit of GARP complex
chr2	64437948	64438829	882	*	0.534306	7.38895e-05	0.00280138	Distal Intergenic	2	64412213	64432619	20407	2	150992	uc021vio.1	-5329	ENSG00000230923	LINC00309	long intergenic non-protein coding RNA 309
chr2	64768142	64768482	341	*	-0.543146	1.05656e-05	0.000783564	Intron (uc002scz.3/54812, intron 1 of 9)	2	64778577	64820138	41562	1	54812	uc002sdc.3	-10095	ENSG00000119844	AFTPH	aftiphilin
chr2	68596237	68596871	635	*	0.608979	5.13849e-07	0.000118714	Intron (uc002sen.4/5341, intron 1 of 8)	2	68592322	68624585	32264	1	5341	uc010fde.3	3915	ENSG00000115956	PLEK	pleckstrin
chr2	69105409	69106204	796	*	0.537314	6.7031e-06	0.000590925	Distal Intergenic	2	69092613	69098649	6037	2	27302	uc002sez.1	-6760	ENSG00000163217	BMP10	bone morphogenetic protein 10
chr2	70089370	70089995	626	*	0.835053	3.44289e-08	1.95052e-05	Intron (uc002sfu.3/64395, intron 10 of 13)	2	70121075	70132368	11294	1	11017	uc002sfv.3	-31080	ENSG00000124380	SNRNP27	small nuclear ribonucleoprotein U4/U6.U5 subunit 27
chr2	71765544	71766461	918	*	0.500937	8.81209e-05	0.00311187	Exon (uc002sie.3/8291, exon 16 of 55)	2	71803393	71913893	110501	1	8291	uc010yqy.2	-36932	ENSG00000135636	DYSF	dysferlin
chr2	71812071	71812807	737	*	0.552844	9.20254e-06	0.000724392	Intron (uc002sie.3/8291, intron 30 of 54)	2	71803393	71913893	110501	1	8291	uc010yqy.2	8678	ENSG00000135636	DYSF	dysferlin
chr2	73402169	73402714	546	*	0.557083	0.000149634	0.00439967	Distal Intergenic	2	73429386	73438340	8955	1	344022	uc010yrd.2	-26672	ENSG00000214513	NOTO	notochord homeobox
chr2	73897177	73897802	626	*	0.580175	4.28904e-05	0.00197657	Intron (uc010yrl.2/200420, intron 1 of 6)	2	73872046	73912694	40649	1	200420	uc010yrl.2	25131	ENSG00000163016	ALMS1P1	ALMS1 pseudogene 1
chr2	75312250	75312963	714	*	0.602081	9.006e-06	0.000719113	Intron (uc002sng.2/6869, intron 2 of 4)	2	75317939	75318041	103	1	100846995	uc031rok.1	-4976	ENSG00000263909	MIR5000	microRNA 5000
chr2	85985134	85985941	808	*	0.663184	1.96662e-07	6.46e-05	Intron (uc002sqm.4/84913, intron 1 of 2)	2	85980909	86018506	37598	1	84913	uc002sqn.3	4225	ENSG00000168874	ATOH8	atonal bHLH transcription factor 8
chr2	86163469	86164314	846	*	0.546158	1.68971e-06	0.000251369	Distal Intergenic	2	86078387	86116157	37771	2	8869	uc010ysz.1	-47312	ENSG00000115525	ST3GAL5	ST3 beta-galactoside alpha-2,3-sialyltransferase 5
chr2	95781494	95782004	511	*	0.503601	0.000862408	0.013526	Intron (uc002sub.3/64969, intron 2 of 11)	2	95752952	95787754	34803	2	64969	uc002sub.3	5750	ENSG00000144029	MRPS5	mitochondrial ribosomal protein S5
chr2	96942600	96943124	525	*	0.569018	3.01401e-05	0.00157641	Exon (uc002svt.3/23020, exon 12 of 15)	2	96940074	96950461	10388	2	23020	uc002svt.3	7337	ENSG00000144028	SNRNP200	small nuclear ribonucleoprotein U5 subunit 200
chr2	97568780	97569267	488	*	-0.588084	4.48459e-07	0.000108642	Intron (uc002sxk.4/51252, intron 6 of 10)	2	97541619	97563870	22252	2	51252	uc002sxj.4	-4910	ENSG00000168754	FAM178B	family with sequence similarity 178 member B
chr2	98485934	98486687	754	*	0.546919	1.52397e-05	0.000985456	Intron (uc002syh.4/23505, intron 4 of 40)	2	98372801	98377660	4860	2	23505	uc002syg.3	-108274	ENSG00000075568	TMEM131	transmembrane protein 131
chr2	99360865	99361627	763	*	0.553761	8.92945e-07	0.000170358	Distal Intergenic	2	99235569	99347589	112021	2	11320	uc010fil.3	-13276	ENSG00000071073	MGAT4A	alpha-1,3-mannosyl-glycoprotein 4-beta-N-acetylglucosaminyltransferase A
chr2	100144901	100145629	729	*	0.695221	1.33776e-08	9.98031e-06	Distal Intergenic	2	100016938	100106480	89543	2	51455	uc002tad.3	-38421	ENSG00000135945	REV1	REV1 DNA directed polymerase
chr2	103483243	103483820	578	*	0.60651	0.000419906	0.00842388	Distal Intergenic	2	103414225	103434138	19914	1	130827	uc010ywe.3	69018	ENSG00000170417	TMEM182	transmembrane protein 182
chr2	103496140	103496744	605	*	0.641279	4.0435e-06	0.000422834	Distal Intergenic	2	103414225	103434138	19914	1	130827	uc010ywe.3	81915	ENSG00000170417	TMEM182	transmembrane protein 182
chr2	108981107	108981513	407	*	0.556936	3.0062e-05	0.00157641	Distal Intergenic	2	108994421	109002828	8408	1	27233	uc010ywr.1	-12908	ENSG00000198075	SULT1C4	sulfotransferase family 1C member 4
chr2	111447246	111447893	648	*	0.505246	9.34776e-05	0.00325381	Exon (uc002tgf.2/uc002tgf.2, exon 1 of 1)	2	111418445	111435684	17240	2	699	uc002tgd.2	-11562	ENSG00000169679	BUB1	BUB1 mitotic checkpoint serine/threonine kinase
chr2	111864103	111864697	595	*	0.53521	5.96129e-05	0.00243643	Intron (uc010yxk.1/55289, intron 17 of 17)	2	111878491	111886423	7933	1	10018	uc002tgt.1	-13794	ENSG00000153094	BCL2L11	BCL2 like 11
chr2	112831464	112831871	408	*	0.60048	3.00631e-05	0.00157641	Intron (uc010fkg.2/84910, intron 4 of 6)	2	112812800	112876895	64096	1	84910	uc002thm.2	18664	ENSG00000153214	TMEM87B	transmembrane protein 87B
chr2	113023623	113024177	555	*	0.558615	4.21685e-05	0.00196256	Distal Intergenic	2	113033178	113097640	64463	1	376940	uc002thq.1	-9001	ENSG00000188177	ZC3H6	zinc finger CCCH-type containing 6
chr2	113640323	113640898	576	*	-0.516789	3.03769e-06	0.000357268	Distal Intergenic	2	113670548	113676458	5911	1	27178	uc002tij.3	-29650	ENSG00000125571	IL37	interleukin 37
chr2	113906599	113907083	485	*	0.580876	5.00765e-05	0.00218609	Distal Intergenic	2	113885138	113891593	6456	1	3557	uc002tjb.3	21461	ENSG00000136689	IL1RN	interleukin 1 receptor antagonist
chr2	122061804	122062358	555	*	0.521905	0.000815269	0.0130921	Distal Intergenic	2	121974164	122042778	68615	2	29842	uc010flr.3	-19026	ENSG00000115112	TFCP2L1	transcription factor CP2 like 1
chr2	122864876	122865450	575	*	-0.509447	8.12782e-05	0.0029698	Distal Intergenic	2	122513121	122525428	12308	1	7247	uc031rox.1	351755	ENSG00000211460	TSN	translin
chr2	128756192	128756992	801	*	0.514579	2.98721e-05	0.0015734	Intron (uc002tpn.2/79595, intron 5 of 14)	2	128698791	128770728	71938	2	79595	uc002tpn.2	13736	ENSG00000136715	SAP130	Sin3A associated protein 130
chr2	135276003	135276384	382	*	-0.546272	8.05492e-06	0.000669631	Intron (uc002ttx.3/81615, intron 4 of 7)	2	135213330	135476571	263242	2	81615	uc002ttx.3	200187	ENSG00000152128	TMEM163	transmembrane protein 163
chr2	143961394	143962306	913	*	0.545005	3.23732e-06	0.000370292	Intron (uc010zbl.1/55843, intron 3 of 7)	2	143886899	144525921	639023	1	55843	uc002tvm.4	74495	ENSG00000075884	ARHGAP15	Rho GTPase activating protein 15
chr2	144425118	144425866	749	*	0.659639	5.08664e-06	0.00049179	Intron (uc002tvm.4/55843, intron 12 of 13)	2	144193163	144525921	332759	1	55843	uc002tvn.3	231955	ENSG00000075884	ARHGAP15	Rho GTPase activating protein 15
chr2	149512814	149513479	666	*	0.675033	1.66781e-06	0.000249605	Intron (uc010zbt.2/26122, intron 4 of 13)	2	149402560	149545136	142577	1	26122	uc010zbt.2	110254	ENSG00000135999	EPC2	enhancer of polycomb homolog 2
chr2	152144703	152145672	970	*	-0.627066	8.61985e-10	2.15432e-06	Promoter (<=1kb)	2	152126982	152146430	19449	2	9111	uc002txi.2	758	ENSG00000123609	NMI	N-myc and STAT interactor
chr2	152547074	152547454	381	*	0.648145	9.77269e-06	0.000748685	3' UTR	2	152545732	152563511	17780	2	4703	uc010fny.2	16057	ENSG00000183091	NEB	nebulin
chr2	155834637	155835100	464	*	0.515994	0.000353922	0.00756988	Distal Intergenic	2	155555093	155714864	159772	1	3760	uc010zce.2	279544	ENSG00000162989	KCNJ3	potassium inwardly rectifying channel subfamily J member 3
chr2	158620748	158621207	460	*	0.564918	0.000112762	0.00365764	Intron (uc002tzm.3/90, intron 9 of 11)	2	158592958	158694790	101833	2	90	uc002tzm.3	73583	ENSG00000115170	ACVR1	activin A receptor type 1
chr2	159981771	159982510	740	*	0.558738	7.58179e-06	0.000640611	Intron (uc010fol.1/85461, intron 4 of 11)	2	159992705	160007288	14584	1	85461	uc002uah.1	-10195	ENSG00000115183	TANC1	tetratricopeptide repeat, ankyrin repeat and coiled-coil containing 1
chr2	160431037	160431489	453	*	0.526895	0.00029229	0.0066835	Intron (uc002uao.3/29994, intron 1 of 36)	2	160293917	160412376	118460	2	29994	uc002uat.4	-18661	ENSG00000123636	BAZ2B	bromodomain adjacent to zinc finger domain 2B
chr2	160526314	160526770	457	*	0.626769	8.48261e-06	0.000692816	Intron (uc002uau.1/29994, intron 3 of 10)	2	160294591	160568946	274356	2	29994	uc002uau.1	42176	ENSG00000123636	BAZ2B	bromodomain adjacent to zinc finger domain 2B
chr2	160931664	160932475	812	*	0.573825	1.01692e-06	0.00018446	Distal Intergenic	2	160802326	160919126	116801	2	22925	uc002ubf.3	-12538	ENSG00000153246	PLA2R1	phospholipase A2 receptor 1
chr2	161348297	161348919	623	*	0.568414	1.89239e-05	0.00112771	Promoter (1-2kb)	2	161128662	161350318	221657	2	5937	uc002ubi.4	1399	ENSG00000153250	RBMS1	RNA binding motif single stranded interacting protein 1
chr2	161417531	161418023	493	*	0.600903	2.92034e-05	0.00154961	Distal Intergenic	2	161137825	161350318	212494	2	5937	uc010fox.2	-67213	ENSG00000153250	RBMS1	RNA binding motif single stranded interacting protein 1
chr2	166547795	166548583	789	*	0.508197	0.00027527	0.00644165	Distal Intergenic	2	166604313	166650803	46491	2	2591	uc010fph.1	102220	ENSG00000115339	GALNT3	polypeptide N-acetylgalactosaminyltransferase 3
chr2	167200788	167201257	470	*	0.539763	0.000537851	0.00992414	Intron (uc010fpl.3/6335, intron 1 of 26)	2	167051697	167232497	180801	2	6335	uc010fpl.3	31240	ENSG00000169432	SCN9A	sodium voltage-gated channel alpha subunit 9
chr2	169059999	169060517	519	*	-0.509524	7.17792e-08	3.14727e-05	Intron (uc002uea.3/27347, intron 1 of 17)	2	168810530	169104105	293576	2	27347	uc002uea.3	43588	ENSG00000198648	STK39	serine/threonine kinase 39
chr2	172159616	172160458	843	*	0.671048	1.94454e-06	0.000270738	Distal Intergenic	2	171847333	172087824	240492	2	9874	uc002ugp.2	-71792	ENSG00000198586	TLK1	tousled like kinase 1
chr2	172796316	172797091	776	*	0.557992	8.92116e-06	0.000715708	Intron (uc010fqi.2/8520, intron 2 of 8)	2	172778935	172848600	69666	1	8520	uc002uhj.3	17381	ENSG00000128708	HAT1	histone acetyltransferase 1
chr2	173085639	173086017	379	*	-0.505267	2.07941e-05	0.00121142	Distal Intergenic	2	172965873	172967478	1606	2	1746	uc010zdx.1	-118161	ENSG00000115844	DLX2	distal-less homeobox 2
chr2	173368871	173369842	972	*	0.50341	1.09814e-05	0.000800156	3' UTR	2	173339657	173371181	31525	1	3655	uc010fqm.1	29214	ENSG00000091409	ITGA6	integrin subunit alpha 6
chr2	174833471	174833878	408	*	0.54003	0.000382581	0.00795167	Distal Intergenic	2	174771187	174830430	59244	2	6670	uc010zel.2	-3041	ENSG00000172845	SP3	Sp3 transcription factor
chr2	176502003	176502690	688	*	0.617254	4.75645e-05	0.00210483	Distal Intergenic	2	176790410	176867018	76609	2	80856	uc002ukc.1	364328	ENSG00000144320	LNPK	lunapark, ER junction formation factor
chr2	191416398	191416888	491	*	0.502061	5.42243e-06	0.000515286	Distal Intergenic	2	191371619	191399468	27850	2	100131211	uc010zgf.2	-16930	ENSG00000189362	NEMP2	nuclear envelope integral membrane protein 2
chr2	197280095	197280722	628	*	0.513371	0.000362706	0.0076854	Intron (uc002utm.1/57520, intron 2 of 28)	2	197063977	197226946	162970	2	57520	uc002utl.1	-53149	ENSG00000138411	HECW2	HECT, C2 and WW domain containing E3 ubiquitin protein ligase 2
chr2	198244711	198245308	598	*	0.532978	1.75999e-05	0.00107943	Distal Intergenic	2	198256698	198299771	43074	2	23451	uc002uue.3	54463	ENSG00000115524	SF3B1	splicing factor 3b subunit 1
chr2	201020540	201021368	829	*	0.571515	3.6864e-05	0.00180475	Distal Intergenic	2	201170604	201346986	176383	1	26010	uc002uvn.4	-149236	ENSG00000196141	SPATS2L	spermatogenesis associated serine rich 2 like
chr2	201305274	201305607	334	*	0.547236	0.00019884	0.00530084	Exon (uc002uvn.4/26010, exon 8 of 13)	2	201353684	201374792	21109	2	130535	uc002uvs.3	69185	ENSG00000155729	KCTD18	potassium channel tetramerization domain containing 18
chr2	201635234	201635974	741	*	0.54627	9.9951e-06	0.000758126	Exon (uc021vur.1/344454, exon 22 of 31)	2	201577028	201599900	22873	2	100507140	uc002uvy.1	-35334	NA	LINC01792	long intergenic non-protein coding RNA 1792
chr2	201647001	201647628	628	*	0.621665	2.11407e-06	0.000281792	Exon (uc021vur.1/344454, exon 29 of 31)	2	201676269	201688569	12301	1	9689	uc002uwc.3	-28641	ENSG00000082153	BZW1	basic leucine zipper and W2 domains 1
chr2	201739745	201740377	633	*	0.577714	2.61845e-07	7.83733e-05	Intron (uc021vut.1/53938, intron 5 of 5)	2	201717732	201729467	11736	2	1195	uc002uwg.2	-10278	ENSG00000013441	CLK1	CDC like kinase 1
chr2	202018287	202019190	904	*	0.500005	3.53817e-05	0.00175278	Exon (uc021vuw.1/8837, exon 8 of 8)	2	202005012	202022515	17504	2	65072	uc002uxh.1	3325	ENSG00000226312	CFLAR-AS1	CFLAR antisense RNA 1
chr2	202150463	202151370	908	*	0.541025	7.50577e-07	0.000152511	3' UTR	2	202136239	202146638	10400	1	841	uc010fte.1	14224	ENSG00000064012	CASP8	caspase 8
chr2	208421355	208421949	595	*	0.557242	1.61469e-06	0.000243103	Promoter (1-2kb)	2	208423846	208441924	18079	1	1385	uc010zja.1	-1897	ENSG00000118260	CREB1	cAMP responsive element binding protein 1
chr2	208487312	208487848	537	*	0.507927	0.000293719	0.00670389	Promoter (1-2kb)	2	208473839	208489696	15858	2	151194	uc002vcf.2	1848	ENSG00000144401	METTL21A	methyltransferase 21A, HSPA lysine
chr2	208733636	208734235	600	*	0.546864	2.17173e-05	0.00125062	Intron (uc002vcl.2/389072, intron 6 of 7)	2	208627310	208634143	6834	2	7855	uc002vcj.3	-99493	ENSG00000163251	FZD5	frizzled class receptor 5
chr2	208871580	208872402	823	*	0.56583	6.27895e-07	0.000137054	Intron (uc002vcl.2/389072, intron 1 of 7)	2	208686012	208890284	204273	2	389072	uc002vcl.2	17882	ENSG00000178385	PLEKHM3	pleckstrin homology domain containing M3
chr2	213822760	213823531	772	*	0.501928	0.000618763	0.0108713	Distal Intergenic	2	213790981	213791060	80	2	100616472	uc021vwa.1	-31700	ENSG00000283637	MIR4776-2	microRNA 4776-2
chr2	216370433	216371045	613	*	0.51621	0.000146128	0.00431437	Distal Intergenic	2	216279384	216300791	21408	2	2335	uc002vfl.3	-69642	ENSG00000115414	FN1	fibronectin 1
chr2	217526326	217526699	374	*	-0.528756	3.53756e-06	0.000385369	3' UTR	2	217498247	217529156	30910	1	3485	uc010zju.2	28079	ENSG00000115457	IGFBP2	insulin like growth factor binding protein 2
chr2	224532940	224533465	526	*	0.687839	1.58078e-06	0.0002409	Distal Intergenic	2	224461658	224467217	5560	2	7857	uc002vnm.3	-65723	ENSG00000171951	SCG2	secretogranin II
chr2	225639431	225640019	589	*	0.531631	1.6633e-05	0.00104283	Exon (uc002voa.2/55619, exon 18 of 23)	2	225629807	225670219	40413	2	55619	uc002voa.2	30200	ENSG00000135905	DOCK10	dedicator of cytokinesis 10
chr2	226155332	226155884	553	*	0.524593	0.000702014	0.0118195	Distal Intergenic	2	226265602	226518734	253133	1	57624	uc002voe.2	-109718	ENSG00000144460	NYAP2	neuronal tyrosine-phosphorylated phosphoinositide-3-kinase adaptor 2
chr2	227703872	227704592	721	*	-0.558549	4.42623e-07	0.000108366	5' UTR	2	227700671	227863923	163253	1	84236	uc021vxo.1	3201	ENSG00000144468	RHBDD1	rhomboid domain containing 1
chr2	228736422	228737396	975	*	0.637068	3.62161e-07	9.74423e-05	Promoter (<=1kb)	2	228736327	228789026	52700	1	164781	uc010zlw.1	95	ENSG00000123977	DAW1	dynein assembly factor with WD repeats 1
chr2	231374987	231375550	564	*	0.53701	0.00022235	0.00569388	Intron (uc002vqt.3/6672, intron 23 of 24)	2	231368901	231410317	41417	1	6672	uc010fxp.1	6086	ENSG00000067066	SP100	SP100 nuclear antigen
chr2	233049235	233049768	534	*	0.73868	5.52745e-07	0.000124455	Intron (uc002vsm.4/129563, intron 9 of 20)	2	232888987	233201687	312701	1	129563	uc002vso.3	160248	ENSG00000144535	DIS3L2	DIS3 like 3'-5' exoribonuclease 2
chr2	237780542	237781026	485	*	0.603957	4.21348e-06	0.000433355	Distal Intergenic	2	237994084	238004527	10444	1	10920	uc010fys.1	-213058	ENSG00000198612	COPS8	COP9 signalosome subunit 8
chr2	238625803	238626721	919	*	0.565543	3.18388e-06	0.000367543	Exon (uc002vxc.3/9208, exon 4 of 24)	2	238600807	238690290	89484	1	9208	uc010znm.2	24996	ENSG00000124831	LRRFIP1	LRR binding FLII interacting protein 1
chr2	238830383	238830817	435	*	-0.56658	4.44435e-07	0.000108366	Distal Intergenic	2	238875587	239008054	132468	1	100533179	uc002vxm.4	-44770	ENSG00000258984	UBE2F-SCLY	UBE2F-SCLY readthrough (NMD candidate)
chr2	239158263	239158863	601	*	0.546664	1.98275e-05	0.00116187	Intron (uc002vyc.3/8864, intron 21 of 22)	2	239146911	239148681	1771	2	55502	uc002vyb.2	-9582	ENSG00000144485	HES6	hes family bHLH transcription factor 6
chr3	3904149	3904829	681	*	0.524642	0.000196275	0.00524922	Intron (uc003bps.2/285362, intron 9 of 12)	3	3841121	3889387	48267	1	57633	uc003bpt.4	63028	ENSG00000175928	LRRN1	leucine rich repeat neuronal 1
chr3	3922655	3923275	621	*	0.587826	0.00105308	0.015395	Intron (uc003bps.2/285362, intron 9 of 12)	3	3841121	3889387	48267	1	57633	uc003bpt.4	81534	ENSG00000175928	LRRN1	leucine rich repeat neuronal 1
chr3	15976214	15977046	833	*	0.572312	6.52207e-06	0.000579051	Intron (uc003caq.4/117248, intron 1 of 12)	3	15935569	16271253	335685	1	117248	uc003caq.4	40645	ENSG00000131386	GALNT15	polypeptide N-acetylgalactosaminyltransferase 15
chr3	16246418	16247258	841	*	0.56756	2.24283e-05	0.00127674	Intron (uc003caq.4/117248, intron 6 of 12)	3	16258283	16271253	12971	1	117248	uc003cas.4	-11025	ENSG00000131386	GALNT15	polypeptide N-acetylgalactosaminyltransferase 15
chr3	17190447	17190946	500	*	0.632185	4.01961e-06	0.000421216	Distal Intergenic	3	17198654	17349626	150973	2	9779	uc010heu.3	158680	ENSG00000131374	TBC1D5	TBC1 domain family member 5
chr3	17754424	17754936	513	*	-0.534562	0.000349557	0.00750218	Intron (uc003cbf.3/9779, intron 1 of 21)	3	17198654	17741512	542859	2	9779	uc010hev.3	-12912	ENSG00000131374	TBC1D5	TBC1 domain family member 5
chr3	18944360	18944664	305	*	-0.62842	6.28812e-06	0.000567349	Distal Intergenic	3	19190017	19492896	302880	1	131096	uc011awe.1	-245353	ENSG00000183960	KCNH8	potassium voltage-gated channel subfamily H member 8
chr3	20068105	20068912	808	*	0.528508	0.00018563	0.00503964	Distal Intergenic	3	20081524	20195896	114373	1	8850	uc003cbq.3	-12612	ENSG00000114166	KAT2B	lysine acetyltransferase 2B
chr3	27602380	27603177	798	*	0.613567	0.000178581	0.00489093	Distal Intergenic	3	27465132	27525911	60780	2	9497	uc010hfm.3	-76469	ENSG00000033867	SLC4A7	solute carrier family 4 member 7
chr3	28417863	28418399	537	*	0.779131	2.1679e-07	6.77265e-05	Intron (uc003ceh.3/152098, intron 1 of 9)	3	28431989	28566632	134644	1	152098	uc003cei.3	-13590	ENSG00000206559	ZCWPW2	zinc finger CW-type and PWWP domain containing 2
chr3	30496626	30497563	938	*	0.521055	0.000371252	0.00780363	Distal Intergenic	3	30647994	30713929	65936	1	7048	uc021wut.1	-150431	ENSG00000163513	TGFBR2	transforming growth factor beta receptor 2
chr3	30781639	30782332	694	*	0.589117	1.66486e-05	0.00104283	Intron (uc003cep.2/339896, intron 14 of 14)	3	30647994	30735633	87640	1	7048	uc003ceo.3	133645	ENSG00000163513	TGFBR2	transforming growth factor beta receptor 2
chr3	30805853	30806768	916	*	0.691389	1.04983e-07	4.29837e-05	Intron (uc003cep.2/339896, intron 14 of 14)	3	30767692	30936153	168462	2	339896	uc003cep.2	129385	ENSG00000144644	GADL1	glutamate decarboxylase like 1
chr3	32649322	32649780	459	*	0.7455	8.36412e-06	0.000687633	Distal Intergenic	3	32567463	32612366	44904	2	51143	uc011axh.2	-36956	ENSG00000144635	DYNC1LI1	dynein cytoplasmic 1 light intermediate chain 1
chr3	37380177	37380859	683	*	0.646488	4.52875e-07	0.000108831	Intron (uc003cgv.3/2803, intron 19 of 23)	3	37427800	37458633	30834	1	339883	uc003cgy.1	-46941	ENSG00000198590	APRG1	APRG1 tumor suppressor candidate
chr3	37427147	37427688	542	*	0.575591	1.00107e-05	0.000758158	Promoter (<=1kb)	3	37427800	37458633	30834	1	339883	uc003cgy.1	-112	ENSG00000198590	APRG1	APRG1 tumor suppressor candidate
chr3	38064873	38065456	584	*	0.556651	0.000189144	0.00510576	Promoter (<=1kb)	3	38048987	38066278	17292	2	5333	uc003chm.3	822	ENSG00000187091	PLCD1	phospholipase C delta 1
chr3	38150824	38151590	767	*	0.507974	2.66851e-07	7.89263e-05	Exon (uc003cho.1/9940, exon 22 of 37)	3	38158534	38164228	5695	1	9940	uc003chs.1	-6944	ENSG00000008226	DLEC1	DLEC1 cilia and flagella associated protein
chr3	40020129	40021085	957	*	0.577235	5.0266e-06	0.000488822	Intron (uc003cka.3/25924, intron 2 of 16)	3	40141502	40301811	160310	1	25924	uc011ayz.2	-120417	ENSG00000170011	MYRIP	myosin VIIA and Rab interacting protein
chr3	42031735	42032556	822	*	0.566407	8.49816e-06	0.000692899	Distal Intergenic	3	41830949	42003660	172712	2	54986	uc003ckw.2	-28075	ENSG00000168038	ULK4	unc-51 like kinase 4
chr3	42386216	42387075	860	*	0.575959	0.00124387	0.0171092	Distal Intergenic	3	42438575	42452065	13491	2	131375	uc003cle.3	64990	ENSG00000157093	LYZL4	lysozyme like 4
chr3	44595858	44596796	939	*	0.505358	1.22782e-05	0.00086254	Promoter (<=1kb)	3	44596713	44613650	16938	1	55888	uc003cnj.3	0	ENSG00000196345	ZKSCAN7	zinc finger with KRAB and SCAN domains 7
chr3	45103215	45104162	948	*	0.506878	4.73446e-06	0.000471418	Distal Intergenic	3	45067759	45077563	9805	1	7123	uc003cok.4	35456	ENSG00000163815	CLEC3B	C-type lectin domain family 3 member B
chr3	45527533	45528143	611	*	0.511529	0.000198501	0.00529741	Intron (uc003cop.1/23395, intron 11 of 21)	3	45524187	45551037	26851	2	100885795	uc031rzd.1	22894	NA	LARS2-AS1	LARS2 antisense RNA 1
chr3	45834726	45835353	628	*	0.607026	6.42283e-06	0.00057432	Promoter (2-3kb)	3	45796941	45838035	41095	2	54716	uc011bai.2	2682	ENSG00000163817	SLC6A20	solute carrier family 6 member 20
chr3	45925845	45926664	820	*	0.627482	2.90946e-06	0.000350433	Promoter (1-2kb)	3	45927996	45944667	16672	1	10803	uc003coz.2	-1332	ENSG00000173585	CCR9	C-C motif chemokine receptor 9
chr3	46076206	46077037	832	*	0.591813	7.65956e-06	0.000641337	Distal Intergenic	3	46062291	46068979	6689	2	2829	uc003cpf.3	-7227	ENSG00000173578	XCR1	X-C motif chemokine receptor 1
chr3	46103763	46104348	586	*	0.554885	5.0769e-06	0.00049179	Distal Intergenic	3	46062291	46068979	6689	2	2829	uc003cpf.3	-34784	ENSG00000173578	XCR1	X-C motif chemokine receptor 1
chr3	46161509	46161918	410	*	0.522977	0.000863355	0.0135366	Distal Intergenic	3	46205096	46308197	103102	1	1232	uc003cpg.2	-43178	ENSG00000183625	CCR3	C-C motif chemokine receptor 3
chr3	48289621	48290112	492	*	-0.505006	6.01004e-06	0.000550205	Intron (uc010hjt.2/51385, intron 2 of 5)	3	48282596	48329115	46520	1	51385	uc011bbg.2	7025	ENSG00000164048	ZNF589	zinc finger protein 589
chr3	48332369	48332993	625	*	0.563649	2.0922e-06	0.000279621	Distal Intergenic	3	48335589	48342848	7260	2	10201	uc003cso.3	9855	ENSG00000172113	NME6	NME/NM23 nucleoside diphosphate kinase 6
chr3	52365648	52366423	776	*	0.584097	6.91422e-06	0.000606116	Exon (uc011bef.2/25981, exon 8 of 78)	3	52351887	52387837	35951	1	25981	uc003ddt.1	13761	ENSG00000114841	DNAH1	dynein axonemal heavy chain 1
chr3	52598672	52599319	648	*	0.672018	1.4771e-06	0.000230728	Intron (uc003deq.2/55193, intron 22 of 27)	3	52570621	52574586	3966	1	440957	uc003dep.2	28051	ENSG00000168273	SMIM4	small integral membrane protein 4
chr3	53736391	53737231	841	*	0.783522	3.32716e-09	4.36081e-06	Exon (uc003dgu.5/776, exon 9 of 49)	3	53765104	53834445	69342	1	776	uc003dgx.1	-27873	ENSG00000157388	CACNA1D	calcium voltage-gated channel subunit alpha1 D
chr3	57279103	57280032	930	*	0.540328	1.39321e-06	0.00022162	Intron (uc010hnb.3/26060, intron 7 of 19)	3	57261765	57307498	45734	1	26060	uc003dio.3	17338	ENSG00000157500	APPL1	adaptor protein, phosphotyrosine interacting with PH domain and leucine zipper 1
chr3	59321135	59321639	505	*	0.794744	1.94508e-08	1.33185e-05	Distal Intergenic	3	58873072	59035758	162687	2	200844	uc011bfg.1	-285377	ENSG00000163689	CFAP20DC	CFAP20 domain containing
chr3	60653662	60654503	842	*	0.650003	4.9005e-05	0.00215247	Intron (uc003dkx.4/2272, intron 4 of 9)	3	59735036	61237133	1502098	2	2272	uc003dkx.4	582630	ENSG00000189283	FHIT	fragile histidine triad diadenosine triphosphatase
chr3	63807369	63808170	802	*	0.559374	4.01902e-05	0.00190418	Promoter (2-3kb)	3	63805041	63834312	29272	1	132200	uc003dls.4	2328	ENSG00000163632	C3orf49	chromosome 3 open reading frame 49
chr3	63877658	63878185	528	*	-0.52713	9.43416e-05	0.00327477	Intron (uc010hnu.1/6314, intron 2 of 3)	3	63884075	63989136	105062	1	6314	uc021wzy.1	-5890	ENSG00000163635	ATXN7	ataxin 7
chr3	63971255	63971706	452	*	-0.597599	9.94194e-09	8.14669e-06	Intron (uc003dlv.3/6314, intron 8 of 11)	3	63953420	63989136	35717	1	6314	uc011bfn.2	17835	ENSG00000163635	ATXN7	ataxin 7
chr3	66872281	66872861	581	*	0.642404	2.96511e-06	0.000352884	Distal Intergenic	3	67048727	67061632	12906	1	84541	uc003dmy.3	-175866	ENSG00000163376	KBTBD8	kelch repeat and BTB domain containing 8
chr3	71590719	71591449	731	*	-0.554962	1.31081e-07	5.04007e-05	Promoter (<=1kb)	3	71591121	71591240	120	2	100302112	uc021xap.1	0	ENSG00000221264	MIR1284	microRNA 1284
chr3	71650430	71651396	967	*	0.53121	1.88103e-05	0.00112771	Distal Intergenic	3	71247034	71633140	386107	2	27086	uc003dos.3	-17290	ENSG00000114861	FOXP1	forkhead box P1
chr3	82035092	82035722	631	*	0.754766	1.22673e-05	0.00086254	Exon (uc003dqh.1/uc003dqh.1, exon 1 of 9)	3	81538850	81810950	272101	2	2632	uc021xav.1	-224142	ENSG00000114480	GBE1	1,4-alpha-glucan branching enzyme 1
chr3	99697405	99698176	772	*	0.506893	6.019e-05	0.00245127	Intron (uc003dtk.2/84319, intron 1 of 4)	3	99683158	99683242	85	2	100500859	uc021xbs.1	-14163	ENSG00000264897	MIR3921	microRNA 3921
chr3	99890896	99891578	683	*	0.656535	1.53125e-06	0.000236232	Exon (uc003dtl.3/84319, exon 8 of 10)	3	99904668	99913030	8363	1	644444	uc003dtr.2	-13090	ENSG00000235156	TMEM30CP	transmembrane protein 30C, pseudogene
chr3	100037373	100037765	393	*	0.505693	0.000420989	0.00843074	Promoter (2-3kb)	3	100034707	100044096	9390	1	55773	uc003dtu.4	2666	ENSG00000036054	TBC1D23	TBC1 domain family member 23
chr3	101472569	101473101	533	*	0.571304	0.000855241	0.0134601	Intron (uc010hpm.1/79598, intron 5 of 7)	3	101450207	101486181	35975	1	79598	uc003dvm.1	22362	ENSG00000182504	CEP97	centrosomal protein 97
chr3	101504377	101504853	477	*	0.540477	0.000115785	0.00372627	5' UTR	3	101498286	101547075	48790	1	91775	uc010hpn.3	6091	ENSG00000144815	NXPE3	neurexophilin and PC-esterase domain family member 3
chr3	101684377	101685118	742	*	0.567728	0.000713745	0.0119519	Intron (uc003dvr.1/152225, intron 2 of 3)	3	101659703	101716770	57068	1	152225	uc003dvr.1	24674	ENSG00000214407	LINC02085	long intergenic non-protein coding RNA 2085
chr3	104858210	104858911	702	*	0.678588	9.50376e-06	0.000735364	Distal Intergenic	3	105085557	105244230	158674	1	214	uc003dvv.3	-226646	ENSG00000170017	ALCAM	activated leukocyte cell adhesion molecule
chr3	112212297	112213218	922	*	0.500582	3.33616e-05	0.00169126	Intron (uc003dza.4/151888, intron 1 of 4)	3	112182813	112218408	35596	2	151888	uc003dza.4	5190	ENSG00000186265	BTLA	B and T lymphocyte associated
chr3	112275964	112276962	999	*	0.598829	1.18173e-05	0.000841433	Intron (uc003dzc.3/64422, intron 2 of 10)	3	112251357	112280485	29129	2	64422	uc003dzc.3	3523	ENSG00000144848	ATG3	autophagy related 3
chr3	112494886	112495699	814	*	0.510907	0.000245651	0.00598471	Distal Intergenic	3	112534556	112564797	30242	2	344807	uc003dzi.1	69098	ENSG00000206531	CD200R1L	CD200 receptor 1 like
chr3	119180666	119181319	654	*	0.502157	0.00029957	0.00679402	Promoter (1-2kb)	3	119147807	119182529	34723	2	55254	uc003eck.2	1210	ENSG00000176142	TMEM39A	transmembrane protein 39A
chr3	121975573	121976339	767	*	0.553339	7.44588e-06	0.000635123	Exon (uc003eev.4/846, exon 3 of 7)	3	122044011	122060815	16805	1	1475	uc003eex.3	-67672	ENSG00000121552	CSTA	cystatin A
chr3	126150896	126151488	593	*	0.590819	4.98225e-05	0.00218072	Intron (uc003eiu.1/348807, intron 13 of 16)	3	126114785	126155398	40614	1	348807	uc010hsg.1	36111	ENSG00000163885	CFAP100	cilia and flagella associated protein 100
chr3	128633835	128634524	690	*	0.538603	9.74701e-05	0.00334618	5' UTR	3	128623201	128631957	8757	1	28976	uc003ele.3	10634	ENSG00000177646	ACAD9	acyl-CoA dehydrogenase family member 9
chr3	129098560	129099233	674	*	0.507208	0.000101141	0.00341197	Distal Intergenic	3	129116053	129116191	139	2	677797	uc003emf.2	16958	ENSG00000207088	SNORA7B	small nucleolar RNA, H/ACA box 7B
chr3	129629607	129630175	569	*	0.747254	2.60521e-06	0.000330381	Distal Intergenic	3	129612714	129627755	15042	1	100507032	uc003enb.2	16893	ENSG00000271270	TMCC1-DT	TMCC1 divergent transcript
chr3	131930344	131930813	470	*	0.618995	0.000123651	0.00386957	Intron (uc003eom.3/131034, intron 2 of 19)	3	131253577	132004254	750678	2	131034	uc003eom.3	73441	ENSG00000196353	CPNE4	copine 4
chr3	132008904	132009856	953	*	0.860685	3.02822e-08	1.86871e-05	Distal Intergenic	3	131253577	132004254	750678	2	131034	uc003eom.3	-4650	ENSG00000196353	CPNE4	copine 4
chr3	132104768	132105648	881	*	0.634848	6.56139e-05	0.00258652	Distal Intergenic	3	132136553	132186190	49638	1	23317	uc010htq.2	-30905	ENSG00000138246	DNAJC13	DnaJ heat shock protein family (Hsp40) member C13
chr3	133851707	133852337	631	*	0.574065	0.000125312	0.00390262	Distal Intergenic	3	133669796	133748920	79125	2	6578	uc010htw.1	-102787	ENSG00000174640	SLCO2A1	solute carrier organic anion transporter family member 2A1
chr3	134263583	134264443	861	*	0.709122	5.59307e-09	5.70551e-06	Exon (uc003eql.1/80254, exon 7 of 12)	3	134267904	134272391	4488	1	80254	uc003eqp.1	-3461	ENSG00000182923	CEP63	centrosomal protein 63
chr3	137765928	137766640	713	*	0.540951	0.00106142	0.0154589	Distal Intergenic	3	137729006	137752494	23489	1	51208	uc010hue.1	36922	ENSG00000066405	CLDN18	claudin 18
chr3	138267723	138268405	683	*	0.544077	0.000216796	0.00559449	Intron (uc003esl.3/80321, intron 6 of 17)	3	138255761	138310798	55038	2	80321	uc003esn.3	42393	ENSG00000114107	CEP70	centrosomal protein 70
chr3	138292720	138293261	542	*	0.720119	9.70014e-07	0.000180246	Intron (uc003esl.3/80321, intron 2 of 17)	3	138255761	138310798	55038	2	80321	uc003esn.3	17537	ENSG00000114107	CEP70	centrosomal protein 70
chr3	141283984	141284863	880	*	0.799629	1.16761e-08	8.97891e-06	Intron (uc003etz.1/5922, intron 9 of 23)	3	141235170	141305804	70635	1	5922	uc011bnc.1	48814	ENSG00000155903	RASA2	RAS p21 protein activator 2
chr3	141849253	141849914	662	*	0.521928	4.27529e-05	0.00197657	Intron (uc003eum.4/7029, intron 1 of 13)	3	141663270	141868386	205117	2	7029	uc003eum.4	18472	ENSG00000114126	TFDP2	transcription factor Dp-2
chr3	146277355	146277886	532	*	0.938774	4.10053e-08	2.20393e-05	Distal Intergenic	3	146245733	146262628	16896	2	5359	uc003ewa.2	-14727	ENSG00000188313	PLSCR1	phospholipid scramblase 1
chr3	148785609	148786481	873	*	0.566947	1.57348e-05	0.00100963	Exon (uc003ewq.1/6596, exon 8 of 26)	3	148804119	148820610	16492	1	100873945	uc031sbw.1	-17638	ENSG00000239718	HLTF-AS1	HLTF antisense RNA 1
chr3	149568544	149569435	892	*	0.610714	1.03649e-07	4.28171e-05	Intron (uc003exn.4/11342, intron 3 of 10)	3	149589816	149679925	90110	1	11342	uc010hvh.3	-20381	ENSG00000082996	RNF13	ring finger protein 13
chr3	149941316	149941798	483	*	0.616639	6.33316e-06	0.000568336	Distal Intergenic	3	150126788	150177615	50828	1	9819	uc003exv.3	-184990	ENSG00000196428	TSC22D2	TSC22 domain family member 2
chr3	152205348	152205850	503	*	0.522995	0.00048452	0.00925195	Distal Intergenic	3	152132730	152183569	50840	1	4154	uc010hvp.3	72618	ENSG00000152601	MBNL1	muscleblind like splicing regulator 1
chr3	154744113	154744649	537	*	0.516119	0.000608103	0.0107597	Promoter (2-3kb)	3	154741913	154901518	159606	1	4311	uc010hvr.1	2200	ENSG00000196549	MME	membrane metalloendopeptidase
chr3	157163006	157163736	731	*	0.518748	6.03799e-05	0.00245573	Intron (uc003fbj.2/79674, intron 4 of 13)	3	157154580	157161417	6838	1	5806	uc003fbl.4	8426	ENSG00000163661	PTX3	pentraxin 3
chr3	157977990	157978656	667	*	0.567017	4.69835e-05	0.00209125	Intron (uc011bou.2/51319, intron 3 of 6)	3	157827841	158262624	434784	1	51319	uc003fbv.4	150149	ENSG00000174891	RSRC1	arginine and serine rich coiled-coil 1
chr3	160914551	160915121	571	*	0.615701	5.90643e-05	0.00241994	Distal Intergenic	3	160939099	160969795	30697	1	51068	uc003feb.1	-23978	ENSG00000169251	NMD3	NMD3 ribosome export adaptor
chr3	161104281	161104743	463	*	0.72405	1.45934e-06	0.000228718	Distal Intergenic	3	161062580	161089871	27292	2	165679	uc003fee.3	-14410	ENSG00000196542	SPTSSB	serine palmitoyltransferase small subunit B
chr3	161453794	161454657	864	*	0.538108	9.08696e-05	0.00318745	Distal Intergenic	3	161214596	161221730	7135	1	131149	uc011bpb.2	239198	ENSG00000182447	OTOL1	otolin 1
chr3	168588040	168588642	603	*	0.606875	3.78715e-05	0.00183076	Distal Intergenic	3	168530083	168548374	18292	1	93556	uc003ffh.4	57957	NA	EGFEM1P	EGF like and EMI domain containing 1, pseudogene
chr3	169547200	169547836	637	*	0.62504	3.54211e-05	0.00175299	Intron (uc003fgb.3/344657, intron 2 of 4)	3	169539710	169555560	15851	1	344657	uc003fgb.3	7490	ENSG00000188306	LRRIQ4	leucine rich repeats and IQ motif containing 4
chr3	169743456	169743946	491	*	0.694504	2.67435e-06	0.00033336	Distal Intergenic	3	169755735	169803183	47449	1	26996	uc003fgi.3	-11789	ENSG00000173890	GPR160	G protein-coupled receptor 160
chr3	169927085	169927832	748	*	0.531772	0.000417795	0.00840382	Distal Intergenic	3	169940220	170023770	83551	1	5584	uc003fgs.2	-12388	ENSG00000163558	PRKCI	protein kinase C iota
chr3	171016041	171016397	357	*	-0.555959	3.54646e-06	0.000385369	Intron (uc003fhh.2/23043, intron 2 of 32)	3	170780292	171178197	397906	2	23043	uc003fhh.2	161800	ENSG00000154310	TNIK	TRAF2 and NCK interacting kinase
chr3	172469570	172470366	797	*	0.522702	0.000371942	0.0078137	Promoter (1-2kb)	3	172468475	172539264	70790	1	1894	uc003fil.2	1095	ENSG00000114346	ECT2	epithelial cell transforming 2
chr3	172571022	172571828	807	*	0.696685	1.66738e-09	3.16564e-06	Distal Intergenic	3	172520651	172539264	18614	1	1894	uc003fim.2	50371	ENSG00000114346	ECT2	epithelial cell transforming 2
chr3	177718460	177719136	677	*	0.60586	6.30958e-06	0.000568198	Distal Intergenic	3	178136989	178175093	38105	1	100874330	uc031sci.1	-417853	ENSG00000223941	LINC01014	long intergenic non-protein coding RNA 1014
chr3	181963975	181964767	793	*	0.603566	5.66611e-06	0.000530375	Distal Intergenic	3	182164758	182204150	39393	2	401103	uc021xib.2	239383	ENSG00000241098	LINC01994	long intergenic non-protein coding RNA 1994
chr3	182629292	182630025	734	*	0.620755	1.84697e-07	6.23791e-05	Intron (uc003flb.3/23200, intron 28 of 29)	3	182616395	182631782	15388	1	23200	uc010hxh.1	12897	ENSG00000058063	ATP11B	ATPase phospholipid transporting 11B (putative)
chr3	183004897	183005835	939	*	0.540165	0.000115326	0.0037167	Exon (uc003fln.1/uc003fln.1, exon 1 of 2)	3	182947454	183017984	70531	2	23101	uc011bqr.1	12149	ENSG00000053524	MCF2L2	MCF.2 cell line derived transforming sequence-like 2
chr3	184324754	184325694	941	*	0.507724	1.17849e-05	0.000840328	Distal Intergenic	3	184279587	184300196	20610	1	2049	uc003foz.3	45167	ENSG00000182580	EPHB3	EPH receptor B3
chr3	187607510	187608390	881	*	0.706244	1.36405e-07	5.0757e-05	Distal Intergenic	3	187439165	187463513	24349	2	604	uc003frq.2	-143997	ENSG00000113916	BCL6	BCL6 transcription repressor
chr3	188463567	188464501	935	*	0.536159	3.12521e-06	0.000364134	Intron (uc011bsg.2/4026, intron 6 of 9)	3	188286786	188608460	321675	1	4026	uc011bsj.2	176781	ENSG00000145012	LPP	LIM domain containing preferred translocation partner in lipoma
chr3	193328779	193329767	989	*	0.641765	1.29912e-07	5.03385e-05	Intron (uc003ftg.3/4976, intron 1 of 30)	3	193336388	193345121	8734	2	100873941	uc031scv.1	15354	ENSG00000224855	OPA1-AS1	OPA1 antisense RNA 1
chr3	193805476	193805952	477	*	-0.50367	2.07255e-06	0.000278996	Distal Intergenic	3	193853931	193855073	1143	1	3280	uc011bst.2	-47979	ENSG00000114315	HES1	hes family bHLH transcription factor 1
chr3	196036120	196036991	872	*	0.575069	1.22863e-05	0.00086254	Intron (uc003fwi.3/255758, intron 2 of 4)	3	196018090	196045165	27076	2	255758	uc003fwi.3	8174	ENSG00000213123	DYNLT2B	dynein light chain Tctex-type 2B
chr4	2137074	2137765	692	*	0.558402	8.25865e-07	0.000163832	Intron (uc010icg.1/353497, intron 3 of 12)	4	2073645	2160938	87294	2	353497	uc010icg.1	23173	ENSG00000130997	POLN	DNA polymerase nu
chr4	5621770	5622457	688	*	0.77021	6.59898e-08	2.97162e-05	Intron (uc003gij.3/132884, intron 14 of 21)	4	5564146	5710294	146149	2	132884	uc003gij.3	87837	ENSG00000173040	EVC2	EvC ciliary complex subunit 2
chr4	6925222	6925861	640	*	-0.543759	9.89585e-10	2.24838e-06	Exon (uc011bwg.2/57533, exon 2 of 14)	4	6911495	7034845	123351	1	57533	uc003gjs.4	13727	ENSG00000132405	TBC1D14	TBC1 domain family member 14
chr4	26200992	26201851	860	*	0.576218	1.06691e-05	0.000785412	Distal Intergenic	4	26321332	26436752	115421	1	3516	uc003grx.2	-119481	ENSG00000168214	RBPJ	recombination signal binding protein for immunoglobulin kappa J region
chr4	26226007	26226558	552	*	0.964179	1.98186e-10	7.62023e-07	Distal Intergenic	4	26321332	26436752	115421	1	3516	uc003grx.2	-94774	ENSG00000168214	RBPJ	recombination signal binding protein for immunoglobulin kappa J region
chr4	26251379	26251946	568	*	0.697494	4.79729e-05	0.00212018	Distal Intergenic	4	26321332	26436752	115421	1	3516	uc003grx.2	-69386	ENSG00000168214	RBPJ	recombination signal binding protein for immunoglobulin kappa J region
chr4	26260377	26260870	494	*	0.519852	0.00146621	0.0190806	Distal Intergenic	4	26321332	26436752	115421	1	3516	uc003grx.2	-60462	ENSG00000168214	RBPJ	recombination signal binding protein for immunoglobulin kappa J region
chr4	38332340	38332834	495	*	0.544225	3.93974e-05	0.00187908	Distal Intergenic	4	38121575	38140796	19222	1	23216	uc003gtd.3	210765	ENSG00000065882	TBC1D1	TBC1 domain family member 1
chr4	38337188	38337863	676	*	0.579643	5.55994e-05	0.00232175	Distal Intergenic	4	38121575	38140796	19222	1	23216	uc003gtd.3	215613	ENSG00000065882	TBC1D1	TBC1 domain family member 1
chr4	38812335	38813179	845	*	0.545231	4.12999e-05	0.00194224	Distal Intergenic	4	38797876	38806412	8537	2	7096	uc003gtl.3	-5923	ENSG00000174125	TLR1	toll like receptor 1
chr4	39181417	39182257	841	*	0.595281	2.78121e-06	0.000339596	Promoter (1-2kb)	4	39184024	39217633	33610	1	57728	uc010ifl.1	-1767	ENSG00000157796	WDR19	WD repeat domain 19
chr4	42025325	42026154	830	*	0.549872	7.61124e-07	0.000153406	5' UTR	4	41992523	42089551	97029	1	10463	uc011byx.2	32802	ENSG00000014824	SLC30A9	solute carrier family 30 member 9
chr4	54859062	54859529	468	*	0.580933	3.00923e-05	0.00157641	Intron (uc003haa.3/5156, intron 12 of 23)	4	54851666	54853449	1784	2	402176	uc011bzv.3	-5613	NA	RPL21P44	ribosomal protein L21 pseudogene 44
chr4	55621655	55622316	662	*	0.633871	1.58524e-05	0.00101198	Distal Intergenic	4	55593582	55597552	3971	1	3815	uc010igt.2	28073	ENSG00000157404	KIT	KIT proto-oncogene, receptor tyrosine kinase
chr4	57216142	57216688	547	*	0.501969	0.000869652	0.0135927	Exon (uc010ihb.3/132949, exon 6 of 10)	4	57204457	57248763	44307	2	132949	uc010ihb.3	32075	ENSG00000157426	AASDH	aminoadipate-semialdehyde dehydrogenase
chr4	68565232	68565977	746	*	0.517007	2.12116e-06	0.000281985	Promoter (<=1kb)	4	68481479	68566889	85411	2	55236	uc003hdg.4	912	ENSG00000033178	UBA6	ubiquitin like modifier activating enzyme 6
chr4	70617105	70617619	515	*	0.61151	1.79298e-05	0.00109168	Intron (uc003hen.3/27284, intron 3 of 7)	4	70592686	70626430	33745	2	27284	uc003hen.3	8811	ENSG00000173597	SULT1B1	sulfotransferase family 1B member 1
chr4	72263211	72264200	990	*	0.506445	0.000157395	0.00450503	Exon (uc003hfy.3/8671, exon 7 of 26)	4	72313363	72437804	124442	1	8671	uc010iid.3	-49163	ENSG00000080493	SLC4A4	solute carrier family 4 member 4
chr4	74666593	74667258	666	*	0.768404	2.64848e-07	7.88002e-05	Distal Intergenic	4	74702273	74704477	2205	1	6372	uc003hhf.3	-35015	ENSG00000124875	CXCL6	C-X-C motif chemokine ligand 6
chr4	76399427	76400171	745	*	0.582001	1.98056e-06	0.000272722	Distal Intergenic	4	76404247	76419641	15395	2	25898	uc010iio.3	19470	ENSG00000163743	RCHY1	ring finger and CHY zinc finger domain containing 1
chr4	76895213	76895776	564	*	0.536789	0.000931696	0.0142108	Exon (uc003hje.4/55153, exon 7 of 22)	4	76871068	76912113	41046	2	55153	uc003hje.4	16337	ENSG00000198301	SDAD1	SDA1 domain containing 1
chr4	76943089	76944021	933	*	0.573625	1.14483e-05	0.000821005	Promoter (<=1kb)	4	76942269	76944689	2421	2	3627	uc003hjl.4	668	ENSG00000169245	CXCL10	C-X-C motif chemokine ligand 10
chr4	80926913	80927818	906	*	0.56797	9.85915e-08	4.14126e-05	Intron (uc003hly.4/118429, intron 12 of 16)	4	80826725	80992808	166084	2	118429	uc003hlx.1	64990	ENSG00000163297	ANTXR2	ANTXR cell adhesion molecule 2
chr4	83876073	83876685	613	*	0.516025	5.7266e-05	0.00236957	Intron (uc003hnx.3/132660, intron 4 of 12)	4	83825889	83841284	15396	1	79725	uc003hnv.2	50184	ENSG00000168152	THAP9	THAP domain containing 9
chr4	85505311	85506077	767	*	0.522202	0.000115848	0.00372627	Promoter (1-2kb)	4	85504057	85572493	68437	1	1040	uc011ccv.2	1254	ENSG00000163624	CDS1	CDP-diacylglycerol synthase 1
chr4	88297920	88298715	796	*	0.66759	9.49306e-07	0.000178685	Intron (uc003hqp.2/51170, intron 2 of 6)	4	88257691	88312455	54765	2	51170	uc003hqp.2	13740	ENSG00000198189	HSD17B11	hydroxysteroid 17-beta dehydrogenase 11
chr4	89562982	89563479	498	*	0.554439	0.000101004	0.00341128	Intron (uc003hrv.4/8916, intron 3 of 8)	4	89579419	89629693	50275	1	8916	uc011cdo.2	-15940	ENSG00000138641	HERC3	HECT and RLD domain containing E3 ubiquitin protein ligase 3
chr4	89874235	89874731	497	*	0.61372	1.26956e-05	0.000875298	Intron (uc003hse.2/10144, intron 4 of 23)	4	89647105	89978346	331242	2	10144	uc003hse.2	103615	ENSG00000138640	FAM13A	family with sequence similarity 13 member A
chr4	90744878	90745758	881	*	-0.562991	1.19494e-08	9.04986e-06	Intron (uc010ikt.4/6622, intron 2 of 4)	4	90645250	90757364	112115	2	6622	uc010ikt.4	11606	ENSG00000145335	SNCA	synuclein alpha
chr4	119947736	119948648	913	*	0.530116	9.57895e-06	0.000738895	Exon (uc003icm.4/171024, exon 3 of 4)	4	119944585	119982402	37818	1	171024	uc010inc.3	3151	ENSG00000172403	SYNPO2	synaptopodin 2
chr4	122015152	122016094	943	*	0.592072	3.86266e-07	0.000101824	Distal Intergenic	4	121956782	121993673	36892	2	79625	uc003idq.1	-21479	ENSG00000173376	NDNF	neuron derived neurotrophic factor
chr4	129845513	129846503	991	*	0.63026	2.68772e-08	1.72238e-05	Intron (uc003ign.2/132320, intron 8 of 10)	4	129805152	129893527	88376	2	132320	uc003ign.2	47024	ENSG00000151466	SCLT1	sodium channel and clathrin linker 1
chr4	139898323	139898791	469	*	0.547936	0.000177519	0.00487542	Distal Intergenic	4	139936943	139965034	28092	1	25819	uc003ihk.1	-38152	ENSG00000151014	NOCT	nocturnin
chr4	148708971	148709754	784	*	-0.509618	1.25121e-07	4.92456e-05	Intron (uc003ile.1/79658, intron 1 of 4)	4	148703746	148703819	74	1	100616246	uc021xso.1	5225	ENSG00000264274	MIR4799	microRNA 4799
chr4	151981511	151982049	539	*	0.553748	8.34731e-06	0.000687381	Distal Intergenic	4	152020725	152025357	4633	1	6189	uc011cie.2	-38676	ENSG00000145425	RPS3A	ribosomal protein S3A
chr4	153493454	153494251	798	*	0.628795	2.01784e-06	0.000276903	Distal Intergenic	4	153457416	153460415	3000	1	54553	uc003imv.3	36038	ENSG00000268471	MIR4453HG	MIR4453 host gene
chr4	153574927	153575659	733	*	0.59188	4.46877e-06	0.000450346	Intron (uc003imw.2/201799, intron 1 of 6)	4	153547266	153601317	54052	2	201799	uc003imw.2	25658	ENSG00000170006	TMEM154	transmembrane protein 154
chr4	153630584	153631208	625	*	0.564397	1.37509e-05	0.000916458	Distal Intergenic	4	153547266	153601317	54052	2	201799	uc003imw.2	-29267	ENSG00000170006	TMEM154	transmembrane protein 154
chr4	153683471	153684063	593	*	0.522518	0.000651899	0.011279	Distal Intergenic	4	153690506	153700916	10411	2	201798	uc003imy.3	16853	ENSG00000169989	TIGD4	tigger transposable element derived 4
chr4	154263286	154264034	749	*	0.538271	6.05893e-05	0.00245824	Promoter (1-2kb)	4	154265801	154336247	70447	1	84057	uc003ink.2	-1767	ENSG00000121211	MND1	meiotic nuclear divisions 1
chr4	156442411	156443023	613	*	0.517322	0.000201224	0.00532179	Distal Intergenic	4	156289318	156298122	8805	2	79884	uc010iqb.2	-144289	ENSG00000164114	MAP9	microtubule associated protein 9
chr4	170132014	170132828	815	*	0.508905	1.08295e-05	0.000793715	Intron (uc003isa.1/57630, intron 2 of 11)	4	170037420	170077830	40411	2	57630	uc010irc.1	-54184	ENSG00000154447	SH3RF1	SH3 domain containing ring finger 1
chr4	170906714	170907162	449	*	-0.506242	2.04194e-05	0.00119237	Distal Intergenic	4	170838912	170897053	58142	2	100506085	uc003ism.1	-9661	ENSG00000248319	LINC02275	long intergenic non-protein coding RNA 2275
chr4	174298142	174298528	387	*	-0.520705	8.24424e-05	0.00299483	3' UTR	4	174292093	174298683	6591	1	8819	uc003itd.3	6049	ENSG00000164105	SAP30	Sin3A associated protein 30
chr4	177655541	177655948	408	*	-0.510661	0.000285447	0.00658113	Intron (uc003ius.1/7424, intron 1 of 6)	4	177604691	177713895	109205	2	7424	uc003ius.1	57947	ENSG00000150630	VEGFC	vascular endothelial growth factor C
chr4	185220167	185220732	566	*	0.646901	4.08106e-07	0.000103639	Distal Intergenic	4	185262184	185275130	12947	2	728175	uc003iwd.2	54398	ENSG00000180712	LINC02363	long intergenic non-protein coding RNA 2363
chr4	185371926	185372302	377	*	-0.545187	6.79379e-07	0.000144505	Intron (uc003iwf.4/3660, intron 1 of 8)	4	185308876	185395726	86851	2	3660	uc003iwf.4	23424	ENSG00000168310	IRF2	interferon regulatory factor 2
chr5	455290	455952	663	*	-0.510302	3.33817e-06	0.000376655	Intron (uc003jba.3/11336, intron 4 of 12)	5	443334	467409	24076	1	11336	uc003jba.3	11956	ENSG00000180104	EXOC3	exocyst complex component 3
chr5	482688	483584	897	*	-0.519674	2.89991e-08	1.83483e-05	Exon (uc003jbe.2/6550, exon 6 of 17)	5	470931	473080	2150	2	25845	uc031sim.1	-9608	ENSG00000188242	PP7080	uncharacterized LOC25845
chr5	484612	485320	709	*	-0.505872	8.33591e-07	0.000163832	Exon (uc003jbe.2/6550, exon 4 of 17)	5	470931	473080	2150	2	25845	uc031sim.1	-11532	ENSG00000188242	PP7080	uncharacterized LOC25845
chr5	1079992	1080791	800	*	-0.550449	7.91633e-09	7.46599e-06	Intron (uc003jbu.3/10723, intron 9 of 23)	5	1063011	1063089	79	2	100616479	uc021xvy.1	-16903	ENSG00000263834	MIR4635	microRNA 4635
chr5	9040368	9041193	826	*	0.619158	2.18532e-05	0.00125289	3' UTR	5	9053928	9054007	80	2	100616326	uc021xwl.1	12814	ENSG00000266415	MIR4636	microRNA 4636
chr5	14305959	14306476	518	*	0.547727	1.25329e-05	0.000871734	Intron (uc003jff.3/7204, intron 8 of 56)	5	14293121	14489274	196154	1	7204	uc003jfh.1	12838	ENSG00000038382	TRIO	trio Rho guanine nucleotide exchange factor
chr5	17290190	17291173	984	*	0.721017	4.46753e-09	5.07522e-06	Distal Intergenic	5	17217670	17276954	59285	1	10409	uc003jfx.4	72520	ENSG00000176788	BASP1	brain abundant membrane attached signal protein 1
chr5	17338715	17339212	498	*	0.677178	1.80278e-05	0.00109492	Distal Intergenic	5	17379015	17387419	8405	2	401177	uc003jga.3	48207	ENSG00000250822	LINC02111	long intergenic non-protein coding RNA 2111
chr5	17428471	17428883	413	*	0.518514	0.000378689	0.00789686	Distal Intergenic	5	17379015	17387419	8405	2	401177	uc003jga.3	-41052	ENSG00000250822	LINC02111	long intergenic non-protein coding RNA 2111
chr5	17438645	17438997	353	*	0.891668	1.82286e-08	1.30165e-05	Distal Intergenic	5	17379015	17387419	8405	2	401177	uc003jga.3	-51226	ENSG00000250822	LINC02111	long intergenic non-protein coding RNA 2111
chr5	17713518	17714094	577	*	0.608443	0.000367728	0.00776548	Distal Intergenic	5	17379015	17387419	8405	2	401177	uc003jga.3	-326099	ENSG00000250822	LINC02111	long intergenic non-protein coding RNA 2111
chr5	35430495	35430885	391	*	0.528362	0.00111116	0.0159235	Distal Intergenic	5	35617989	35671676	53688	1	79925	uc003jjn.1	-187104	ENSG00000152582	SPEF2	sperm flagellar 2
chr5	37308568	37309257	690	*	0.552552	4.88286e-05	0.0021485	Exon (uc003jkt.1/9631, exon 24 of 35)	5	37106330	37249530	143201	2	65250	uc011cpa.1	-59038	ENSG00000197603	CPLANE1	ciliogenesis and planar polarity effector 1
chr5	39502879	39503623	745	*	0.587843	4.06441e-06	0.000424133	Distal Intergenic	5	39371776	39425335	53560	2	1601	uc003jlx.3	-77544	ENSG00000153071	DAB2	DAB adaptor protein 2
chr5	40527291	40527821	531	*	0.673446	4.14247e-06	0.000430481	Distal Intergenic	5	40680032	40693837	13806	1	5734	uc003jlz.3	-152211	ENSG00000171522	PTGER4	prostaglandin E receptor 4
chr5	42999606	43000040	435	*	0.530657	0.000948602	0.0143946	Distal Intergenic	5	43014831	43018913	4083	2	648987	uc003jnc.3	18873	ENSG00000177738	LOC648987	uncharacterized LOC648987
chr5	43012551	43013107	557	*	0.54661	0.000243044	0.00596967	Distal Intergenic	5	43014831	43018913	4083	2	648987	uc003jnc.3	5806	ENSG00000177738	LOC648987	uncharacterized LOC648987
chr5	49653930	49654464	535	*	0.770555	2.46971e-06	0.000317838	Distal Intergenic	5	49692031	49699299	7269	2	133418	uc010ivq.3	44835	ENSG00000170571	EMB	embigin
chr5	49712061	49712806	746	*	0.565877	3.02093e-06	0.000356135	Intron (uc011cpy.2/133418, intron 2 of 8)	5	49692031	49707829	15799	2	133418	uc003jol.3	-4232	ENSG00000170571	EMB	embigin
chr5	53390973	53391474	502	*	-0.52376	1.00652e-05	0.000759986	Intron (uc003jpg.1/54622, intron 4 of 4)	5	53247334	53247429	96	2	693166	uc021xyk.1	-143544	ENSG00000207627	MIR581	microRNA 581
chr5	53897879	53898752	874	*	0.517721	5.17512e-06	0.000497505	Distal Intergenic	5	53813593	53842416	28824	1	112574	uc003jpi.4	84286	ENSG00000178996	SNX18	sorting nexin 18
chr5	54118254	54118897	644	*	0.506976	0.000176468	0.00485458	Distal Intergenic	5	54273695	54281414	7720	2	11082	uc003jpk.3	162517	ENSG00000164283	ESM1	endothelial cell specific molecule 1
chr5	55636807	55637497	691	*	0.529246	0.000138035	0.00414741	Distal Intergenic	5	55395507	55529186	133680	2	79722	uc003jqu.3	-107621	ENSG00000164512	ANKRD55	ankyrin repeat domain 55
chr5	56026941	56027333	393	*	-0.557932	5.8728e-05	0.00240814	Distal Intergenic	5	56110900	56191978	81079	1	4214	uc003jqw.4	-83567	ENSG00000095015	MAP3K1	mitogen-activated protein kinase kinase kinase 1
chr5	59581627	59582500	874	*	0.868503	2.58189e-12	1.29056e-07	Intron (uc003jsb.3/5144, intron 1 of 16)	5	59282228	59558386	276159	2	5144	uc003jse.1	-23241	ENSG00000113448	PDE4D	phosphodiesterase 4D
chr5	59980810	59981266	457	*	0.644735	9.48046e-06	0.000734699	Intron (uc003jsh.3/55789, intron 2 of 10)	5	59892739	59995993	103255	2	55789	uc003jsh.3	14727	ENSG00000035499	DEPDC1B	DEP domain containing 1B
chr5	60542469	60542994	526	*	0.57272	0.000143712	0.00426065	Distal Intergenic	5	60453536	60458302	4767	2	643155	uc010iwm.1	-84167	ENSG00000188725	SMIM15	small integral membrane protein 15
chr5	61985260	61986029	770	*	0.548099	1.82604e-05	0.00110368	Distal Intergenic	5	61874562	61924416	49855	1	101180901	uc003jte.3	110698	ENSG00000086200	IPO11-LRRC70	IPO11-LRRC70 readthrough
chr5	64198541	64199442	902	*	0.725039	9.11126e-09	7.91156e-06	Intron (uc003jtn.1/10283, intron 11 of 13)	5	64064755	64314590	249836	1	10283	uc010iwt.1	133786	ENSG00000153015	CWC27	CWC27 spliceosome associated cyclophilin
chr5	65254243	65255127	885	*	-0.508422	4.49913e-07	0.000108642	Intron (uc003jui.2/55914, intron 1 of 24)	5	65240633	65241401	769	2	100303749	uc021xzj.1	-12842	NA	LOC100303749	LSM3 homolog, U6 small nuclear RNA associated (S. cerevisiae) pseudogene
chr5	66364552	66364973	422	*	-0.675423	1.3133e-06	0.000214391	Intron (uc021xzk.1/375449, intron 5 of 28)	5	66300780	66465423	164644	1	375449	uc003juw.3	63772	ENSG00000069020	MAST4	microtubule associated serine/threonine kinase family member 4
chr5	66740098	66740609	512	*	0.644611	1.38567e-05	0.000921047	Distal Intergenic	5	66478104	66492617	14514	2	4064	uc003juy.2	-247481	ENSG00000134061	CD180	CD180 molecule
chr5	68539541	68540048	508	*	0.606043	2.2703e-05	0.00128663	Intron (uc010ixd.1/1022, intron 2 of 4)	5	68530622	68573257	42636	1	1022	uc003jvt.4	8919	ENSG00000134058	CDK7	cyclin dependent kinase 7
chr5	68609301	68609782	482	*	0.547801	0.000230815	0.00579472	Intron (uc003jvv.1/202243, intron 2 of 10)	5	68576519	68616407	39889	2	202243	uc003jvv.1	6625	ENSG00000183323	CCDC125	coiled-coil domain containing 125
chr5	73814993	73815893	901	*	0.516489	2.20334e-05	0.00126011	Distal Intergenic	5	73935848	74017113	81266	1	3074	uc003kdd.3	-119955	ENSG00000049860	HEXB	hexosaminidase subunit beta
chr5	76450175	76451129	955	*	0.595846	7.62094e-05	0.00284855	Distal Intergenic	5	76506706	76724080	217375	1	8622	uc003kfa.3	-55577	ENSG00000113231	PDE8B	phosphodiesterase 8B
chr5	77178778	77179248	471	*	0.781984	3.4287e-09	4.36081e-06	Distal Intergenic	5	76987074	77072185	85112	2	6902	uc003kfi.1	-106593	ENSG00000171530	TBCA	tubulin folding cofactor A
chr5	90422488	90422992	505	*	0.519257	4.13113e-05	0.00194224	Intron (uc003kjt.4/84059, intron 87 of 89)	5	90195079	90460033	264955	1	84059	uc003kjx.3	227409	ENSG00000164199	ADGRV1	adhesion G protein-coupled receptor V1
chr5	90765119	90765841	723	*	0.501783	0.000277984	0.00647139	Distal Intergenic	5	90664541	90679149	14609	2	57561	uc003kjz.2	-85970	ENSG00000113369	ARRDC3	arrestin domain containing 3
chr5	93768434	93769171	738	*	0.604223	0.000103232	0.00346081	Intron (uc011cuk.2/285600, intron 14 of 20)	5	93486556	93732214	245659	2	285600	uc003kkn.3	-36220	ENSG00000185261	KIAA0825	KIAA0825
chr5	93937428	93938341	914	*	0.662229	5.38902e-06	0.000513551	Intron (uc011cuk.2/285600, intron 1 of 20)	5	93486556	93954309	467754	2	285600	uc011cuk.2	15968	ENSG00000185261	KIAA0825	KIAA0825
chr5	98283839	98284333	495	*	0.717936	2.52124e-06	0.00032149	Distal Intergenic	5	98264838	98266713	1876	1	100289230	uc021ybw.1	19001	NA	LOC100289230	uncharacterized LOC100289230
chr5	106209194	106209786	593	*	0.661898	7.16981e-07	0.00014943	Distal Intergenic	5	106712590	107006596	294007	2	1946	uc003kol.3	796810	ENSG00000184349	EFNA5	ephrin A5
chr5	108682009	108682460	452	*	0.503567	0.000500734	0.00943074	Intron (uc003kos.4/9867, intron 7 of 9)	5	108670410	108745675	75266	2	9867	uc003kos.4	63215	ENSG00000198961	PJA2	praja ring finger ubiquitin ligase 2
chr5	110909960	110910897	938	*	0.550419	2.61751e-05	0.0014299	Intron (uc021ych.1/100505678, intron 1 of 6)	5	110834022	110848233	14212	2	134429	uc003kpi.1	-61727	ENSG00000164211	STARD4	StAR related lipid transfer domain containing 4
chr5	114828303	114828993	691	*	0.632502	1.60718e-05	0.00101706	Distal Intergenic	5	114856608	114880591	23984	2	56929	uc003krb.1	51598	ENSG00000145780	FEM1C	fem-1 homolog C
chr5	115276434	115277402	969	*	0.762617	1.2779e-05	0.000876211	Distal Intergenic	5	115298151	115363299	65149	1	206338	uc003kro.3	-20749	ENSG00000172901	LVRN	laeverin
chr5	115730676	115731563	888	*	0.512452	6.14225e-05	0.00247434	Distal Intergenic	5	115779251	115785342	6092	2	57556	uc011cwe.2	53779	ENSG00000092421	SEMA6A	semaphorin 6A
chr5	118230551	118231203	653	*	0.574673	8.3788e-06	0.000687708	Intron (uc003ksa.3/285605, intron 4 of 5)	5	118310281	118310362	82	1	100422885	uc021ycv.1	-79078	ENSG00000283498	MIR1244-2	microRNA 1244-2
chr5	119603628	119604291	664	*	0.573088	1.34179e-05	0.000906345	Distal Intergenic	5	119800019	120022964	222946	1	51334	uc003ksp.3	-195728	ENSG00000184838	PRR16	proline rich 16
chr5	122290013	122290716	704	*	0.510582	8.65776e-05	0.00308696	Intron (uc003ktf.2/28966, intron 3 of 5)	5	122359078	122372425	13348	2	5480	uc003kth.3	81709	ENSG00000168938	PPIC	peptidylprolyl isomerase C
chr5	126905896	126906262	367	*	0.516595	0.000553432	0.0101109	Distal Intergenic	5	126853309	126890780	37472	1	133619	uc003kuk.3	52587	ENSG00000164244	PRRC1	proline rich coiled-coil 1
chr5	126986454	126987250	797	*	0.514456	0.000189643	0.00511566	Promoter (1-2kb)	5	126988707	126994322	5616	1	613212	uc003kum.4	-1457	ENSG00000205279	CTXN3	cortexin 3
chr5	130689575	130690038	464	*	0.511416	7.12894e-05	0.00273477	Intron (uc003kvh.3/56990, intron 2 of 4)	5	130599702	130730382	130681	1	56990	uc003kvk.3	89873	ENSG00000158985	CDC42SE2	CDC42 small effector 2
chr5	134041484	134042214	731	*	0.510241	0.000322354	0.00713906	Intron (uc003kzs.3/10802, intron 17 of 22)	5	134074170	134087850	13681	1	819	uc003kzt.3	-31956	ENSG00000164615	CAMLG	calcium modulating ligand
chr5	134108247	134108810	564	*	0.503765	0.000103435	0.00346296	Intron (uc003kzv.1/9879, intron 3 of 18)	5	134094461	134166812	72352	1	9879	uc003kzw.3	13786	ENSG00000145833	DDX46	DEAD-box helicase 46
chr5	134114177	134114891	715	*	0.534695	1.67602e-05	0.00104851	Intron (uc003kzv.1/9879, intron 5 of 18)	5	134094461	134166812	72352	1	9879	uc003kzw.3	19716	ENSG00000145833	DDX46	DEAD-box helicase 46
chr5	137567588	137568370	783	*	0.697312	2.40943e-07	7.34361e-05	Distal Intergenic	5	137541563	137549032	7470	2	8697	uc003lcm.1	-18556	ENSG00000094880	CDC23	cell division cycle 23
chr5	139848745	139849181	437	*	0.817647	3.63703e-08	1.97605e-05	Intron (uc003lfo.3/54882, intron 10 of 10)	5	139838749	139906028	67280	1	54882	uc003lfu.1	9996	ENSG00000131503	ANKHD1	ankyrin repeat and KH domain containing 1
chr5	141959403	141960240	838	*	0.793625	3.47297e-08	1.95052e-05	Distal Intergenic	5	141971743	141993726	21984	2	2246	uc011dbi.2	33486	ENSG00000113578	FGF1	fibroblast growth factor 1
chr5	143009470	143010466	997	*	0.60534	1.5873e-07	5.708e-05	Distal Intergenic	5	143059425	143059536	112	1	100846991	uc031slq.1	-48959	ENSG00000266478	MIR5197	microRNA 5197
chr5	145515999	145516697	699	*	0.515878	7.4245e-05	0.00280782	Intron (uc003lnx.1/51520, intron 21 of 31)	5	145492589	145512189	19601	2	51520	uc003lnw.1	-3810	ENSG00000133706	LARS1	leucyl-tRNA synthetase 1
chr5	147758104	147758685	582	*	0.533183	0.000245281	0.00598471	Exon (uc003lpb.1/uc003lpb.1, exon 2 of 5)	5	147763498	147822399	58902	1	81545	uc003lpg.2	-4813	ENSG00000145868	FBXO38	F-box protein 38
chr5	148463744	148464346	603	*	0.523389	0.000961499	0.0144979	Distal Intergenic	5	148423228	148442737	19510	2	79628	uc003lpw.1	-21007	ENSG00000169247	SH3TC2	SH3 domain and tetratricopeptide repeats 2
chr5	151011981	151012882	902	*	0.662253	4.8723e-07	0.000115012	Distal Intergenic	5	151040657	151054235	13579	2	6678	uc003lug.4	41353	ENSG00000113140	SPARC	secreted protein acidic and cysteine rich
chr5	154318049	154318844	796	*	0.559505	3.49353e-05	0.00174102	Promoter (<=1kb)	5	154266976	154317776	50801	2	25929	uc011ddk.1	-273	ENSG00000082516	GEMIN5	gem nuclear organelle associated protein 5
chr5	169046886	169047643	758	*	0.59032	0.00011105	0.0036209	Distal Intergenic	5	169064251	169510386	446136	1	1794	uc003maf.3	-16608	ENSG00000134516	DOCK2	dedicator of cytokinesis 2
chr5	169148401	169149185	785	*	0.50479	0.000360961	0.00766467	Intron (uc003maf.3/1794, intron 22 of 51)	5	169130953	169510386	379434	1	1794	uc010jjm.3	17448	ENSG00000134516	DOCK2	dedicator of cytokinesis 2
chr5	171247370	171247908	539	*	0.523145	0.000195003	0.00522639	Distal Intergenic	5	171288556	171423991	135436	2	23291	uc011dey.1	176083	ENSG00000072803	FBXW11	F-box and WD repeat domain containing 11
chr5	171627314	171627865	552	*	0.52824	0.00011603	0.00372736	Exon (uc021yhr.1/285588, exon 3 of 4)	5	171621176	171630458	9283	1	285588	uc021yhr.1	6138	ENSG00000214360	EFCAB9	EF-hand calcium binding domain 9
chr5	175004531	175005146	616	*	0.548787	0.000152613	0.00443874	Distal Intergenic	5	175085040	175113245	28206	1	3274	uc003mdc.4	-79894	ENSG00000113749	HRH2	histamine receptor H2
chr5	175912737	175913549	813	*	0.538741	4.35157e-05	0.00198642	Exon (uc003mej.4/23197, exon 3 of 11)	5	175875356	175937075	61720	1	23197	uc003mej.4	37381	ENSG00000113194	FAF2	Fas associated factor family member 2
chr5	176294910	176295785	876	*	0.679447	4.83582e-06	0.000478651	Exon (uc003mex.1/90249, exon 3 of 6)	5	176289625	176301567	11943	1	90249	uc010jkg.1	5285	ENSG00000113763	UNC5A	unc-5 netrin receptor A
chr6	512629	513434	806	*	-0.533931	6.56053e-08	2.97162e-05	Intron (uc003mtd.4/55770, intron 23 of 27)	6	397056	402637	5582	1	3662	uc003mtc.1	115573	ENSG00000137265	IRF4	interferon regulatory factor 4
chr6	1679173	1679673	501	*	0.72525	1.86236e-06	0.000265971	Intron (uc021ykn.1/2762, intron 9 of 10)	6	1610681	1614129	3449	1	2296	uc003mtp.3	68492	ENSG00000054598	FOXC1	forkhead box C1
chr6	3379711	3380372	662	*	-0.502053	5.91165e-06	0.000545191	Intron (uc003mvn.3/63027, intron 4 of 10)	6	3269207	3445218	176012	2	63027	uc003mvn.3	64846	ENSG00000137266	SLC22A23	solute carrier family 22 member 23
chr6	4164076	4164474	399	*	-0.501056	0.000104674	0.0034935	Distal Intergenic	6	4115927	4135831	19905	2	10455	uc003mwf.3	-28245	ENSG00000198721	ECI2	enoyl-CoA delta isomerase 2
chr6	4172453	4173101	649	*	0.539367	0.000226618	0.00572674	Distal Intergenic	6	4115927	4135831	19905	2	10455	uc003mwf.3	-36622	ENSG00000198721	ECI2	enoyl-CoA delta isomerase 2
chr6	6569420	6569907	488	*	0.591808	1.3799e-05	0.000918432	Exon (uc003mww.4/285780, exon 2 of 8)	6	6588934	6655216	66283	1	9450	uc003mwy.1	-19027	ENSG00000112799	LY86	lymphocyte antigen 86
chr6	7648282	7648652	371	*	0.545677	0.000100742	0.00340929	Distal Intergenic	6	7602856	7609031	6176	1	154007	uc003mxt.1	45426	ENSG00000168566	SNRNP48	small nuclear ribonucleoprotein U11/U12 subunit 48
chr6	11465152	11465736	585	*	0.512923	0.000172379	0.00477488	Intron (uc003mzy.3/uc003mzy.3, intron 2 of 2)	6	11538460	11583757	45298	1	100113407	uc010jpa.4	-72724	ENSG00000205269	TMEM170B	transmembrane protein 170B
chr6	11514970	11515542	573	*	0.576274	4.55142e-05	0.00204221	Intron (uc003mzz.1/uc003mzz.1, intron 4 of 4)	6	11538460	11583757	45298	1	100113407	uc010jpa.4	-22918	ENSG00000205269	TMEM170B	transmembrane protein 170B
chr6	11626333	11627056	724	*	0.778296	6.38262e-06	0.000571747	Distal Intergenic	6	11538460	11583757	45298	1	100113407	uc010jpa.4	87873	ENSG00000205269	TMEM170B	transmembrane protein 170B
chr6	12277436	12278065	630	*	0.576958	2.69181e-06	0.000334291	Distal Intergenic	6	12290529	12293113	2585	1	1906	uc010jpb.3	-12464	ENSG00000078401	EDN1	endothelin 1
chr6	12608149	12609143	995	*	0.544049	0.000229259	0.00577216	Distal Intergenic	6	12717037	13253337	536301	1	221692	uc011dir.2	-107894	ENSG00000112137	PHACTR1	phosphatase and actin regulator 1
chr6	14957025	14957476	452	*	-0.523478	1.21411e-05	0.000858376	Distal Intergenic	6	15245734	15497401	251668	1	3720	uc011diu.1	-288258	ENSG00000008083	JARID2	jumonji and AT-rich interaction domain containing 2
chr6	14998096	14998609	514	*	-0.529985	2.62809e-06	0.000330895	Distal Intergenic	6	15245734	15497401	251668	1	3720	uc011diu.1	-247125	ENSG00000008083	JARID2	jumonji and AT-rich interaction domain containing 2
chr6	15871511	15872093	583	*	0.52952	0.000792764	0.012872	Distal Intergenic	6	15523801	15663289	139489	2	84062	uc010jph.3	-208222	ENSG00000047579	DTNBP1	dystrobrevin binding protein 1
chr6	17513792	17514463	672	*	0.50085	0.000239449	0.00593363	Exon (uc010jpk.1/10486, exon 6 of 12)	6	17600518	17611950	11433	1	51439	uc003ncc.3	-86055	ENSG00000137414	FAM8A1	family with sequence similarity 8 member A1
chr6	36801942	36802580	639	*	0.520286	0.000172201	0.00477488	Promoter (1-2kb)	6	36730694	36800695	70002	2	57699	uc003oms.1	-1247	ENSG00000124772	CPNE5	copine 5
chr6	37120959	37121568	610	*	0.527938	2.45663e-05	0.00136742	Distal Intergenic	6	37137922	37143204	5283	1	5292	uc003onk.3	-16354	ENSG00000137193	PIM1	Pim-1 proto-oncogene, serine/threonine kinase
chr6	42397334	42397844	511	*	0.540962	7.18093e-06	0.000619929	Intron (uc003osb.2/55809, intron 1 of 16)	6	42192669	42418999	226331	2	55809	uc003osb.2	21155	ENSG00000124496	TRERF1	transcriptional regulating factor 1
chr6	43313886	43314635	750	*	0.552321	6.83475e-05	0.00265657	Intron (uc003ouw.3/24149, intron 6 of 9)	6	43278871	43337181	58311	2	24149	uc003ouw.3	22546	ENSG00000171467	ZNF318	zinc finger protein 318
chr6	44261597	44262039	443	*	0.687245	3.97369e-06	0.000417567	Intron (uc003oxf.2/441151, intron 2 of 2)	6	44247897	44265458	17562	2	202500	uc003oxi.2	3419	ENSG00000146221	TCTE1	t-complex-associated-testis-expressed 1
chr6	46904078	46904552	475	*	0.534007	0.000216028	0.00558622	Intron (uc003oyq.3/221395, intron 1 of 20)	6	46838074	46889714	51641	2	221395	uc003oyr.2	-14364	ENSG00000069122	ADGRF5	adhesion G protein-coupled receptor F5
chr6	49494064	49494679	616	*	0.61861	7.62836e-06	0.000640846	3' UTR	6	49518113	49519808	1696	1	135398	uc011dwo.2	-23434	ENSG00000197261	C6orf141	chromosome 6 open reading frame 141
chr6	52356177	52356963	787	*	0.543925	4.31992e-06	0.000440676	Intron (uc003pap.4/114327, intron 10 of 10)	6	52370340	52370934	595	2	9697	uc003par.1	13971	ENSG00000065308	TRAM2	translocation associated membrane protein 2
chr6	53089637	53090022	386	*	0.549963	0.000214424	0.00555623	Distal Intergenic	6	53141791	53141869	79	1	100847075	uc031sow.1	-51769	ENSG00000264056	MIR5685	microRNA 5685
chr6	64065476	64066334	859	*	0.65011	9.688e-07	0.000180246	Distal Intergenic	6	63995492	64029882	34391	2	51557	uc003pej.1	-35594	ENSG00000146166	LGSN	lengsin, lens protein with glutamine synthetase domain
chr6	71419873	71420323	451	*	0.55057	0.000171402	0.00476768	Intron (uc011dxy.1/60682, intron 1 of 5)	6	71378235	71571716	193482	1	60682	uc010kap.3	41638	ENSG00000112305	SMAP1	small ArfGAP 1
chr6	71800141	71800857	717	*	0.511349	0.000422559	0.00844189	Distal Intergenic	6	71571366	71666788	95423	2	135152	uc003pfw.3	-133353	ENSG00000112309	B3GAT2	beta-1,3-glucuronyltransferase 2
chr6	79641448	79642114	667	*	0.587576	4.62653e-05	0.00206664	Intron (uc010kbg.2/134728, intron 4 of 4)	6	79644136	79675834	31699	2	55023	uc003pio.4	33720	ENSG00000146247	PHIP	pleckstrin homology domain interacting protein
chr6	79653496	79654361	866	*	0.529085	3.33329e-05	0.00169126	Intron (uc010kbg.2/134728, intron 4 of 4)	6	79644136	79675834	31699	2	55023	uc003pio.4	21473	ENSG00000146247	PHIP	pleckstrin homology domain interacting protein
chr6	80580111	80581019	909	*	0.609104	3.08952e-07	8.82454e-05	Promoter (<=1kb)	6	80513304	80580137	66834	2	89758	uc021zcb.1	0	NA	LINC01621	long intergenic non-protein coding RNA 1621
chr6	82852782	82853309	528	*	0.670624	8.07649e-06	0.000669631	Distal Intergenic	6	82879956	82915646	35691	2	25998	uc011dyu.1	62337	ENSG00000005700	IBTK	inhibitor of Bruton tyrosine kinase
chr6	83840299	83840898	600	*	0.687973	2.60745e-06	0.000330381	Intron (uc003pjs.1/23033, intron 17 of 38)	6	83846892	83881065	34174	1	23033	uc003pjt.3	-5994	ENSG00000083097	DOP1A	DOP1 leucine zipper like protein A
chr6	88443875	88444444	570	*	0.523056	0.000712021	0.0119311	Distal Intergenic	6	88384578	88411985	27408	2	55122	uc003pmk.3	-31890	ENSG00000135334	AKIRIN2	akirin 2
chr6	88973609	88974282	674	*	0.502131	0.00172163	0.0211803	Distal Intergenic	6	88849585	88875767	26183	2	1268	uc011dzt.2	-97842	ENSG00000118432	CNR1	cannabinoid receptor 1
chr6	89350684	89351203	520	*	0.503426	0.00145322	0.0189547	Intron (uc003pmr.2/8732, intron 14 of 15)	6	89319989	89673348	353360	2	8732	uc003pmr.2	322145	ENSG00000111880	RNGTT	RNA guanylyltransferase and 5'-phosphatase
chr6	96961530	96962114	585	*	0.552602	6.4013e-05	0.00253944	Distal Intergenic	6	96969702	97003151	33450	1	23376	uc003por.3	-7588	ENSG00000014123	UFL1	UFM1 specific ligase 1
chr6	97585266	97585997	732	*	0.526028	0.00011117	0.00362246	Intron (uc003poz.2/114792, intron 8 of 8)	6	97458076	97588630	130555	1	114792	uc003ppa.2	127190	ENSG00000186231	KLHL32	kelch like family member 32
chr6	105281208	105282121	914	*	0.784491	2.35992e-06	0.000307189	Intron (uc003pqu.1/57531, intron 5 of 23)	6	105175968	105307794	131827	2	57531	uc003pqu.1	25673	ENSG00000085382	HACE1	HECT domain and ankyrin repeat containing E3 ubiquitin protein ligase 1
chr6	105786011	105786816	806	*	0.528239	4.01335e-05	0.0019033	Intron (uc003prc.3/5550, intron 7 of 14)	6	105725442	105850999	125558	2	5550	uc003prc.3	64183	ENSG00000085377	PREP	prolyl endopeptidase
chr6	108386987	108387596	610	*	0.609541	9.22906e-05	0.00322147	Intron (uc003psd.3/28962, intron 1 of 5)	6	108362613	108395941	33329	2	28962	uc003psd.3	8345	ENSG00000081087	OSTM1	osteoclastogenesis associated transmembrane protein 1
chr6	108404290	108405240	951	*	0.506104	8.7407e-06	0.000705822	Distal Intergenic	6	108362613	108395941	33329	2	28962	uc003psd.3	-8349	ENSG00000081087	OSTM1	osteoclastogenesis associated transmembrane protein 1
chr6	110600909	110601399	491	*	0.517636	0.00028251	0.00654344	Intron (uc010kdu.1/728464, intron 4 of 4)	6	110567149	110679475	112327	2	728464	uc010kdu.1	78076	ENSG00000053328	METTL24	methyltransferase like 24
chr6	116771810	116772631	822	*	0.618194	4.19019e-05	0.00195309	Distal Intergenic	6	116782533	116784934	2402	1	441168	uc003pwv.4	-9902	ENSG00000188820	CALHM6	calcium homeostasis modulator family member 6
chr6	116832910	116833611	702	*	0.558232	3.74501e-06	0.000402569	Promoter (<=1kb)	6	116817651	116833506	15856	2	100128327	uc003pwx.3	0	ENSG00000173626	TRAPPC3L	trafficking protein particle complex subunit 3L
chr6	118901457	118902188	732	*	0.568014	1.05001e-05	0.000779864	Intron (uc003pxz.2/387119, intron 2 of 12)	6	118869442	118881587	12146	1	5350	uc003pye.3	32015	ENSG00000198523	PLN	phospholamban
chr6	123111737	123112510	774	*	0.516833	0.000431622	0.00856816	Promoter (1-2kb)	6	123109971	123130864	20894	1	10924	uc003pzh.3	1766	ENSG00000172594	SMPDL3A	sphingomyelin phosphodiesterase acid like 3A
chr6	131636008	131636519	512	*	0.625318	4.3299e-05	0.00198196	Distal Intergenic	6	131571299	131604675	33377	1	9465	uc003qcn.2	64709	ENSG00000118507	AKAP7	A-kinase anchoring protein 7
chr6	135289495	135290032	538	*	0.506821	0.000162552	0.0045938	Intron (uc031spu.1/10767, intron 4 of 5)	6	135300476	135300570	95	2	100500880	uc021zfr.1	10538	ENSG00000283409	MIR3662	microRNA 3662
chr6	144217681	144218211	531	*	0.66755	2.02796e-06	0.000276903	Intron (uc010khj.3/153918, intron 6 of 9)	6	144185573	144259483	73911	1	153918	uc011edy.2	32108	ENSG00000118491	ZC2HC1B	zinc finger C2HC-type containing 1B
chr6	146079098	146079635	538	*	0.566542	3.72699e-05	0.00181396	Intron (uc003qky.2/100507557, intron 1 of 2)	6	145946440	146057122	110683	2	7957	uc003qkx.3	-21976	ENSG00000112425	EPM2A	EPM2A glucan phosphatase, laforin
chr6	149961629	149962475	847	*	0.502457	4.42835e-05	0.00200665	Promoter (1-2kb)	6	149916011	149959728	43718	2	11104	uc003qmr.2	-1901	ENSG00000186625	KATNA1	katanin catalytic subunit A1
chr6	152938570	152939448	879	*	0.78766	4.50367e-06	0.00045295	Intron (uc003qot.4/23345, intron 2 of 145)	6	152783665	152949689	166025	2	23345	uc003qpa.1	10241	ENSG00000131018	SYNE1	spectrin repeat containing nuclear envelope protein 1
chr6	155692245	155693006	762	*	0.515553	0.000203962	0.00537714	Distal Intergenic	6	155578803	155635617	56815	2	51106	uc003qqk.3	-56628	ENSG00000029639	TFB1M	transcription factor B1, mitochondrial
chr6	159344515	159345441	927	*	0.563953	7.16127e-07	0.00014943	Distal Intergenic	6	159309619	159331385	21767	1	100130967	uc021zhp.1	34896	ENSG00000203711	LINC02901	long intergenic non-protein coding RNA 2901
chr6	159562318	159562835	518	*	0.512148	0.000354788	0.0075819	Distal Intergenic	6	159590429	159693140	102712	1	84624	uc010kjv.3	-27594	ENSG00000164694	FNDC1	fibronectin type III domain containing 1
chr6	160374798	160375433	636	*	0.754575	3.87182e-07	0.000101824	Distal Intergenic	6	160390131	160527583	137453	1	3482	uc003qta.3	-14698	ENSG00000197081	IGF2R	insulin like growth factor 2 receptor
chr6	160476748	160477379	632	*	0.551849	7.90452e-06	0.000658513	Intron (uc003qta.3/3482, intron 19 of 47)	6	160514114	160517244	3131	1	729603	uc003qtb.3	-36735	NA	CHP1P2	CHP1 pseudogene 2
chr6	163815545	163815978	434	*	-0.538974	2.74696e-05	0.00148203	Distal Intergenic	6	163834097	163834982	886	2	100526820	uc021zib.1	19004	ENSG00000270419	CAHM	colon adenocarcinoma hypermethylated
chr6	164380410	164381125	716	*	-0.52045	1.14849e-08	8.96992e-06	Distal Intergenic	6	163835675	163999628	163954	1	9444	uc003quj.3	544735	ENSG00000112531	QKI	QKI, KH domain containing RNA binding
chr6	169602185	169603010	826	*	0.518177	1.79307e-05	0.00109168	Distal Intergenic	6	169615875	169654137	38263	2	7058	uc003qwt.3	51127	ENSG00000186340	THBS2	thrombospondin 2
chr7	1059353	1059972	620	*	-0.535132	2.7704e-07	8.14579e-05	Promoter (2-3kb)	7	1062569	1062662	94	2	442907	uc011jvv.1	2690	ENSG00000199023	MIR339	microRNA 339
chr7	2649569	2650194	626	*	-0.611687	4.87593e-11	4.06205e-07	3' UTR	7	2671603	2704436	32834	1	80727	uc003smp.3	-21409	ENSG00000136295	TTYH3	tweety family member 3
chr7	2654247	2654721	475	*	-0.56053	3.52099e-09	4.36081e-06	3' UTR	7	2671603	2704436	32834	1	80727	uc003smp.3	-16882	ENSG00000136295	TTYH3	tweety family member 3
chr7	4872836	4873432	597	*	-0.510364	2.02038e-07	6.51541e-05	Promoter (<=1kb)	7	4836687	4871840	35154	2	55698	uc003sni.1	-996	ENSG00000157927	RADIL	Rap associating with DIL domain
chr7	7539665	7540464	800	*	0.561978	1.26355e-05	0.000874914	Intron (uc003src.1/340267, intron 11 of 34)	7	7457263	7557468	100206	2	340267	uc003srd.3	17004	ENSG00000215018	COL28A1	collagen type XXVIII alpha 1 chain
chr7	8168053	8168750	698	*	0.543857	4.87797e-07	0.000115012	Intron (uc010ktr.3/3382, intron 12 of 13)	7	8152815	8275570	122756	2	3382	uc010ktr.3	106820	ENSG00000003147	ICA1	islet cell autoantigen 1
chr7	19763451	19764057	607	*	0.609789	9.3631e-05	0.00325689	Exon (uc003sur.3/256130, exon 4 of 5)	7	19735085	19748660	13576	2	221830	uc003sup.1	-14791	ENSG00000105849	POLR1F	RNA polymerase I subunit F
chr7	21393416	21394372	957	*	0.605691	3.2561e-06	0.000370743	Distal Intergenic	7	21467689	21554151	86463	1	6671	uc003sva.3	-73317	ENSG00000105866	SP4	Sp4 transcription factor
chr7	22014747	22015484	738	*	0.600853	1.2431e-05	0.000869137	Distal Intergenic	7	21940517	21985542	45026	2	55536	uc010kul.3	-29205	ENSG00000164649	CDCA7L	cell division cycle associated 7 like
chr7	22516319	22517023	705	*	0.599801	2.94084e-06	0.00035155	Intron (uc003svh.3/256227, intron 4 of 4)	7	22459063	22539901	80839	2	256227	uc003svh.3	22878	ENSG00000105889	STEAP1B	STEAP family member 1B
chr7	22616552	22617176	625	*	0.529475	2.99469e-05	0.00157568	Distal Intergenic	7	22602956	22613617	10662	1	100506178	uc003svi.2	13596	ENSG00000232759	LOC100506178	uncharacterized LOC100506178
chr7	22740517	22741258	742	*	0.514524	0.00112641	0.0160678	Distal Intergenic	7	22766766	22770157	3392	1	3569	uc011jyo.1	-25508	ENSG00000136244	IL6	interleukin 6
chr7	24719935	24720603	669	*	0.601078	9.87378e-05	0.003362	Exon (uc003swx.3/51678, exon 12 of 13)	7	24737974	24797083	59110	2	1687	uc010kus.1	76480	ENSG00000105928	GSDME	gasdermin E
chr7	24784174	24784665	492	*	-0.514823	0.000213402	0.00553837	5' UTR	7	24737974	24797083	59110	2	1687	uc010kus.1	12418	ENSG00000105928	GSDME	gasdermin E
chr7	25169675	25170237	563	*	0.704723	1.0847e-05	0.000793832	Distal Intergenic	7	25158270	25164980	6711	2	54205	uc003sxl.3	-4695	ENSG00000172115	CYCS	cytochrome c, somatic
chr7	28284803	28285391	589	*	0.631614	1.70344e-07	5.91295e-05	Distal Intergenic	7	28338940	28865511	526572	1	9586	uc003szo.3	-53549	ENSG00000146592	CREB5	cAMP responsive element binding protein 5
chr7	28298551	28299217	667	*	0.591225	1.1033e-05	0.000801579	Distal Intergenic	7	28338940	28865511	526572	1	9586	uc003szo.3	-39723	ENSG00000146592	CREB5	cAMP responsive element binding protein 5
chr7	32710441	32711009	569	*	0.666968	1.62506e-05	0.00102562	Intron (uc011kai.2/23080, intron 10 of 11)	7	32620553	32758780	138228	2	100129460	uc003tcw.3	47771	NA	DPY19L1P1	DPY19L1 pseudogene 1
chr7	37111464	37112307	844	*	-0.503962	1.47373e-10	6.83728e-07	Intron (uc011kbc.2/9844, intron 12 of 18)	7	36892511	37025871	133361	2	9844	uc011kbb.2	-85593	ENSG00000155849	ELMO1	engulfment and cell motility 1
chr7	38932448	38932957	510	*	0.533793	6.58321e-06	0.000583356	Intron (uc003tgy.3/27072, intron 2 of 28)	7	38763543	38948800	185258	2	27072	uc003tgy.3	15843	ENSG00000006715	VPS41	VPS41 subunit of HOPS complex
chr7	39930769	39931391	623	*	0.678609	1.02089e-06	0.00018446	Distal Intergenic	7	39989959	40136733	146775	1	8621	uc003thh.4	-58568	ENSG00000065883	CDK13	cyclin dependent kinase 13
chr7	41049505	41050429	925	*	0.540332	0.000224207	0.00570136	Distal Intergenic	7	40833056	40900366	67311	1	79783	uc003thp.2	216449	ENSG00000175600	SUGCT	succinyl-CoA:glutarate-CoA transferase
chr7	41567841	41568549	709	*	0.506079	0.000682284	0.0116079	Distal Intergenic	7	41733514	41752792	19279	1	285954	uc003ths.2	-164965	ENSG00000224116	INHBA-AS1	INHBA antisense RNA 1
chr7	41825315	41825698	384	*	-0.553249	9.1038e-06	0.000720013	Distal Intergenic	7	41728601	41742706	14106	2	3624	uc003thr.3	-82609	ENSG00000122641	INHBA	inhibin subunit beta A
chr7	47852100	47853070	971	*	0.505684	9.82891e-06	0.00074893	Exon (uc003tny.2/168507, exon 49 of 57)	7	47848719	47867066	18348	2	168507	uc003tob.3	13996	ENSG00000158683	PKD1L1	polycystin 1 like 1, transient receptor potential channel interacting
chr7	48211995	48212749	755	*	0.527063	0.000738295	0.0122482	Promoter (<=1kb)	7	48211057	48687091	476035	1	154664	uc003toq.2	938	ENSG00000179869	ABCA13	ATP binding cassette subfamily A member 13
chr7	48239628	48240114	487	*	0.813197	3.22748e-06	0.000370013	Intron (uc003top.2/154664, intron 3 of 5)	7	48211057	48687091	476035	1	154664	uc003toq.2	28571	ENSG00000179869	ABCA13	ATP binding cassette subfamily A member 13
chr7	63810229	63810939	711	*	0.684405	4.58053e-05	0.00204976	Downstream (<=300bp)	7	63773186	63810017	36832	1	728927	uc011kdo.2	37043	ENSG00000234444	ZNF736	zinc finger protein 736
chr7	66429813	66430366	554	*	-0.603943	1.11299e-07	4.46368e-05	Distal Intergenic	7	66452690	66460588	7899	2	51119	uc003tvm.1	30222	ENSG00000126524	SBDS	SBDS ribosome maturation factor
chr7	72289129	72289856	728	*	0.542058	2.94127e-05	0.00155741	Intron (uc011keh.1/441250, intron 2 of 13)	7	72023729	72298813	275085	2	441250	uc011keh.1	8957	ENSG00000277149	TYW1B	tRNA-yW synthesizing protein 1 homolog B
chr7	73150775	73151542	768	*	-0.58429	9.43589e-09	7.99412e-06	Promoter (1-2kb)	7	73149399	73150330	932	1	171022	uc011kez.1	1376	NA	ABHD11-AS1	ABHD11 antisense RNA 1 (tail to tail)
chr7	76854866	76855712	847	*	0.5625	3.37481e-05	0.00170566	Intron (uc003uga.3/57639, intron 2 of 18)	7	76822688	76829150	6463	2	10875	uc003ugb.3	-25716	ENSG00000127951	FGL2	fibrinogen like 2
chr7	77116541	77117261	721	*	0.51961	8.63686e-05	0.00308418	Distal Intergenic	7	77166773	77269388	102616	1	5782	uc003ugh.2	-49512	ENSG00000127947	PTPN12	protein tyrosine phosphatase non-receptor type 12
chr7	83671193	83671906	714	*	0.665755	1.81075e-06	0.000260653	Intron (uc003uhz.3/10371, intron 6 of 16)	7	83587659	83824217	236559	2	10371	uc003uhz.3	152311	ENSG00000075213	SEMA3A	semaphorin 3A
chr7	87934247	87934645	399	*	0.511291	0.00125501	0.0172055	Promoter (1-2kb)	7	87905744	87936228	30485	2	79689	uc003ujs.3	1583	ENSG00000127954	STEAP4	STEAP4 metalloreductase
chr7	87951653	87952587	935	*	0.563791	9.30992e-06	0.00072775	Distal Intergenic	7	87905744	87936228	30485	2	79689	uc022agz.1	-15425	ENSG00000127954	STEAP4	STEAP4 metalloreductase
chr7	98846254	98846780	527	*	0.786036	9.18017e-09	7.91156e-06	Distal Intergenic	7	98870924	98895594	24671	1	84176	uc003upw.3	-24144	NA	MYH16	myosin heavy chain 16 pseudogene
chr7	99269997	99270649	653	*	0.58838	3.88081e-05	0.00185807	5' UTR	7	99245813	99277621	31809	2	1577	uc003urq.3	6972	ENSG00000106258	CYP3A5	cytochrome P450 family 3 subfamily A member 5
chr7	99338673	99339438	766	*	0.580785	1.31485e-05	0.000891763	Distal Intergenic	7	99245813	99332819	87007	2	1577	uc010lgg.3	-5854	ENSG00000106258	CYP3A5	cytochrome P450 family 3 subfamily A member 5
chr7	99917148	99917752	605	*	-0.549833	1.35135e-05	0.000909112	3' UTR	7	99905325	99919819	14495	1	441272	uc022aij.1	11823	ENSG00000214300	SPDYE3	speedy/RINGO cell cycle regulator family member E3
chr7	99935626	99936198	573	*	-0.597229	1.1096e-06	0.000195759	Promoter (1-2kb)	7	99928086	99933930	5845	2	5379	uc022aik.1	-1696	ENSG00000078319	PMS2P1	PMS1 homolog 2, mismatch repair system component pseudogene 1
chr7	101559390	101559948	559	*	-0.511738	4.96085e-09	5.166e-06	Exon (uc003uys.4/1523, exon 2 of 24)	7	101460882	101901513	440632	1	1523	uc003uyx.4	98508	ENSG00000257923	CUX1	cut like homeobox 1
chr7	102594257	102594951	695	*	0.675775	8.33706e-07	0.000163832	Intron (uc010liq.1/222235, intron 3 of 7)	7	102553344	102585556	32213	1	10234	uc003vau.3	40913	ENSG00000128606	LRRC17	leucine rich repeat containing 17
chr7	102753811	102754543	733	*	0.568868	1.38777e-05	0.000921215	Intron (uc003vbc.2/222236, intron 4 of 5)	7	102781717	102782850	1134	2	100129424	uc011klk.1	28307	NA	RPL19P12	ribosomal protein L19 pseudogene 12
chr7	104951393	104951983	591	*	0.56397	7.86804e-05	0.00290246	Intron (uc003vcv.4/6733, intron 2 of 15)	7	104756821	104939226	182406	2	6733	uc003vcu.4	-12167	ENSG00000135250	SRPK2	SRSF protein kinase 2
chr7	112522262	112522746	485	*	0.500659	0.000673746	0.0115212	Intron (uc003vgo.1/154743, intron 3 of 4)	7	112459202	112579932	120731	2	154743	uc003vgo.1	57186	ENSG00000164603	BMT2	base methyltransferase of 25S rRNA 2 homolog
chr7	127325705	127326302	598	*	0.503745	0.000189174	0.00510576	Intron (uc003vmi.3/27044, intron 1 of 23)	7	127358650	127732659	374010	1	27044	uc010lle.3	-32348	ENSG00000197157	SND1	staphylococcal nuclease and tudor domain containing 1
chr7	129012788	129013502	715	*	-0.536047	2.72549e-06	0.000335551	Promoter (1-2kb)	7	129015484	129070052	54569	1	23382	uc011kox.2	-1982	ENSG00000158467	AHCYL2	adenosylhomocysteinase like 2
chr7	129672751	129673302	552	*	0.594048	7.0976e-05	0.00272483	Intron (uc010lma.3/51530, intron 2 of 6)	7	129658126	129680941	22816	2	51530	uc010lma.3	7639	ENSG00000091732	ZC3HC1	zinc finger C3HC-type containing 1
chr7	130904891	130905406	516	*	0.547952	0.000174477	0.0048157	Intron (uc011kpl.2/4289, intron 2 of 18)	7	131012595	131163719	151125	1	4289	uc010lmh.2	-107189	ENSG00000128585	MKLN1	muskelin 1
chr7	132580000	132580566	567	*	0.561023	1.02242e-05	0.000768508	Intron (uc003vre.3/54927, intron 4 of 7)	7	132469623	132766828	297206	2	54927	uc003vre.3	186262	ENSG00000106554	CHCHD3	coiled-coil-helix-coiled-coil-helix domain containing 3
chr7	135114543	135115206	664	*	0.583874	1.02244e-06	0.00018446	Intron (uc003vss.3/4850, intron 2 of 10)	7	135046547	135194875	148329	2	4850	uc003vss.3	79669	ENSG00000080802	CNOT4	CCR4-NOT transcription complex subunit 4
chr7	135656667	135657172	506	*	-0.526032	8.56493e-06	0.000696126	Intron (uc003vte.4/767558, intron 1 of 3)	7	135611503	135662204	50702	2	767558	uc003vte.4	5032	ENSG00000105887	LUZP6	leucine zipper protein 6
chr7	139300505	139300994	490	*	0.569622	3.2205e-05	0.00165614	Intron (uc003vvd.4/28996, intron 7 of 14)	7	139208674	139229731	21058	1	154790	uc010lnd.3	91831	ENSG00000236279	CLEC2L	C-type lectin domain family 2 member L
chr7	139801728	139802425	698	*	0.65003	7.93139e-07	0.000159217	Exon (uc010lng.3/80853, exon 4 of 13)	7	139784546	139819019	34474	2	80853	uc010lng.3	16594	ENSG00000006459	KDM7A	lysine demethylase 7A
chr7	141735938	141736625	688	*	0.531879	0.000273095	0.00640274	Exon (uc003vwy.3/8972, exon 17 of 48)	7	141695679	141806547	110869	1	8972	uc003vwy.3	40259	ENSG00000257335	MGAM	maltase-glucoamylase
chr7	149668166	149668626	461	*	-0.539226	3.52808e-05	0.00175022	Distal Intergenic	7	149564783	149570951	6169	2	401431	uc011kur.2	-97215	ENSG00000204934	ATP6V0E2-AS1	ATP6V0E2 antisense RNA 1
chr7	151151203	151151714	512	*	-0.688581	2.91418e-10	9.10407e-07	Distal Intergenic	7	151127056	151137899	10844	2	155051	uc003wkg.3	-13304	ENSG00000127377	CRYGN	crystallin gamma N
chr7	155152910	155153698	789	*	0.530197	1.39507e-05	0.000924837	Distal Intergenic	7	155089486	155101945	12460	1	3638	uc011kvu.2	63424	ENSG00000186480	INSIG1	insulin induced gene 1
chr7	156851468	156852414	947	*	0.831702	1.04324e-10	6.51832e-07	Distal Intergenic	7	156803551	156809118	5568	1	645249	uc003wne.2	47917	ENSG00000243479	MNX1-AS1	MNX1 antisense RNA 1 (head to head)
chr7	156852875	156853479	605	*	0.622549	7.03066e-06	0.000613312	Distal Intergenic	7	156803551	156809118	5568	1	645249	uc003wne.2	49324	ENSG00000243479	MNX1-AS1	MNX1 antisense RNA 1 (head to head)
chr8	1974475	1975198	724	*	-0.52712	6.22656e-07	0.000136506	Distal Intergenic	8	1993158	2093380	100223	1	9172	uc003wpx.4	-17960	ENSG00000036448	MYOM2	myomesin 2
chr8	6700565	6701396	832	*	0.651225	2.76626e-06	0.000338901	Distal Intergenic	8	6666041	6693166	27126	2	389610	uc022aqv.1	-7399	ENSG00000275591	XKR5	XK related 5
chr8	6816434	6817154	721	*	0.570897	4.31022e-05	0.00197657	Promoter (<=1kb)	8	6816811	6817683	873	2	449492	uc031szy.1	529	ENSG00000233238	DEFA9P	defensin alpha 9, pseudogene
chr8	6871968	6872923	956	*	0.514097	0.0017643	0.0215329	Promoter (2-3kb)	8	6873391	6875823	2433	2	728358	uc003wqz.1	2900	ENSG00000240247	DEFA1B	defensin alpha 1B
chr8	10210116	10210564	449	*	-0.536077	3.08621e-07	8.82454e-05	Intron (uc003wsx.3/4482, intron 5 of 5)	8	10383056	10396333	13278	1	203074	uc003wta.3	-172492	ENSG00000184647	PRSS55	serine protease 55
chr8	10467729	10468479	751	*	0.799779	1.58544e-09	3.16564e-06	Exon (uc003wtc.3/94137, exon 4 of 4)	8	10463860	10512617	48758	2	94137	uc003wtc.3	44138	ENSG00000183638	RP1L1	RP1 like 1
chr8	22898524	22899378	855	*	0.547185	3.28433e-05	0.00167347	Intron (uc003xct.2/8795, intron 2 of 9)	8	22877648	22885412	7765	2	8795	uc003xcs.1	-13112	ENSG00000120889	TNFRSF10B	TNF receptor superfamily member 10b
chr8	25165909	25166661	753	*	0.535485	5.14393e-05	0.00221664	Promoter (1-2kb)	8	25167923	25253456	85534	1	80005	uc003xei.3	-1262	ENSG00000147459	DOCK5	dedicator of cytokinesis 5
chr8	26288010	26288706	697	*	0.560893	3.61752e-07	9.74423e-05	Distal Intergenic	8	26247906	26270644	22739	1	665	uc003xey.2	40104	ENSG00000104765	BNIP3L	BCL2 interacting protein 3 like
chr8	27695630	27696432	803	*	0.586215	1.11335e-05	0.000806531	Promoter (<=1kb)	8	27667138	27695572	28435	2	55872	uc011lap.2	-58	ENSG00000168078	PBK	PDZ binding kinase
chr8	29082484	29083128	645	*	0.51908	3.34602e-06	0.000376691	Intron (uc003xhh.4/23303, intron 2 of 39)	8	28924795	29120610	195816	2	23303	uc003xhh.4	37482	ENSG00000197892	KIF13B	kinesin family member 13B
chr8	29836528	29837360	833	*	0.506852	1.88857e-05	0.00112771	Distal Intergenic	8	29814788	29814864	77	2	100422876	uc022atl.1	-21664	ENSG00000264788	MIR3148	microRNA 3148
chr8	29894138	29894790	653	*	0.518037	5.39991e-05	0.00228161	Distal Intergenic	8	29920631	29940649	20019	2	51669	uc003xhs.3	45859	ENSG00000133872	SARAF	store-operated calcium entry associated regulatory factor
chr8	38195593	38196089	497	*	0.5616	2.00745e-05	0.00117359	Exon (uc003xli.3/54904, exon 3 of 24)	8	38132561	38239790	107230	2	54904	uc003xli.3	43701	ENSG00000147548	NSD3	nuclear receptor binding SET domain protein 3
chr8	42647271	42647764	494	*	0.508949	0.000122483	0.00385292	Distal Intergenic	8	42607780	42623929	16150	2	8973	uc011lcw.2	-23342	ENSG00000147434	CHRNA6	cholinergic receptor nicotinic alpha 6 subunit
chr8	42854650	42855504	855	*	0.73605	2.75289e-09	4.1698e-06	Intron (uc003xpr.3/84376, intron 16 of 21)	8	42911442	42940932	29491	1	2339	uc003xps.3	-55938	ENSG00000168522	FNTA	farnesyltransferase, CAAX box, alpha
chr8	53077994	53078726	733	*	0.580476	4.73162e-05	0.00210044	Intron (uc003xqz.2/9705, intron 6 of 20)	8	53023392	53130461	107070	2	9705	uc003xqz.2	51735	ENSG00000147488	ST18	ST18 C2H2C-type zinc finger transcription factor
chr8	66854172	66854983	812	*	0.540551	8.43517e-07	0.0001647	Distal Intergenic	8	66933791	67012755	78965	1	85479	uc003xvs.1	-78808	ENSG00000147570	DNAJC5B	DnaJ heat shock protein family (Hsp40) member C5 beta
chr8	67013729	67014076	348	*	0.687698	6.10306e-07	0.000135583	Distal Intergenic	8	67039278	67087718	48441	1	84675	uc003xvu.3	-25202	ENSG00000147573	TRIM55	tripartite motif containing 55
chr8	67467967	67468558	592	*	0.514042	0.000116781	0.00374665	Distal Intergenic	8	67422324	67430759	8436	1	254778	uc003xwi.3	45643	ENSG00000169085	VXN	vexin
chr8	67886074	67886765	692	*	0.535767	0.000267232	0.00630372	Distal Intergenic	8	67858736	67874825	16090	2	100129654	uc022avl.1	-11249	ENSG00000261787	TCF24	transcription factor 24
chr8	68481838	68482741	904	*	0.544119	5.74085e-05	0.0023735	Intron (uc003xxq.4/57094, intron 2 of 10)	8	68334405	68658620	324216	2	57094	uc003xxq.4	175879	ENSG00000165078	CPA6	carboxypeptidase A6
chr8	70680569	70681464	896	*	0.908936	1.48551e-10	6.83728e-07	Intron (uc010lzb.3/81796, intron 1 of 7)	8	70584568	70745404	160837	2	81796	uc010lzb.3	63940	ENSG00000137571	SLCO5A1	solute carrier organic anion transporter family member 5A1
chr8	71410948	71411647	700	*	0.800717	1.16631e-07	4.62683e-05	Distal Intergenic	8	71024267	71316020	291754	2	10499	uc003xyn.1	-94928	ENSG00000140396	NCOA2	nuclear receptor coactivator 2
chr8	74808136	74808729	594	*	0.517376	0.00119441	0.016605	Distal Intergenic	8	74698455	74791145	92691	2	55284	uc031tbk.1	-16991	ENSG00000104343	UBE2W	ubiquitin conjugating enzyme E2 W
chr8	81330889	81331726	838	*	0.519674	3.24986e-05	0.00166781	Distal Intergenic	8	81397854	81438500	40647	1	65986	uc003ybv.5	-66128	ENSG00000205189	ZBTB10	zinc finger and BTB domain containing 10
chr8	90956341	90957038	698	*	0.547842	5.46137e-06	0.000518001	Intron (uc003yei.1/4683, intron 14 of 16)	8	90945564	90996899	51336	2	4683	uc003yei.1	39861	ENSG00000104320	NBN	nibrin
chr8	95548811	95549370	560	*	0.505257	0.000287213	0.0065928	Exon (uc003ygo.2/25962, exon 4 of 24)	8	95500005	95539591	39587	2	25962	uc010maz.2	-9220	ENSG00000164944	VIRMA	vir like m6A methyltransferase associated
chr8	96038152	96038852	701	*	-0.507763	3.86484e-06	0.000412205	Promoter (<=1kb)	8	96037214	96088396	51183	1	137682	uc011lgs.2	938	ENSG00000156170	NDUFAF6	NADH:ubiquinone oxidoreductase complex assembly factor 6
chr8	96412332	96413073	742	*	0.688362	1.61196e-06	0.000243103	Intron (uc022ayl.1/100616530, intron 2 of 5)	8	96257141	96281462	24322	2	157657	uc003yho.2	-130870	ENSG00000156172	CFAP418	cilia and flagella associated protein 418
chr8	97857955	97858610	656	*	0.52483	0.000195683	0.005239	Intron (uc003yhw.3/10404, intron 3 of 7)	8	97797092	97978571	181480	1	10404	uc010mbe.2	60863	ENSG00000104324	CPQ	carboxypeptidase Q
chr8	100293119	100294065	947	*	0.534812	1.67029e-07	5.91295e-05	Intron (uc003yiu.1/157680, intron 19 of 28)	8	100148893	100523740	374848	1	157680	uc003yix.1	144226	ENSG00000132549	VPS13B	vacuolar protein sorting 13 homolog B
chr8	103305468	103306270	803	*	0.541841	1.24242e-05	0.000869137	Exon (uc003ykr.2/51366, exon 33 of 59)	8	103264502	103279729	15228	2	51366	uc003ykq.3	-25739	ENSG00000104517	UBR5	ubiquitin protein ligase E3 component n-recognin 5
chr8	108568780	108569409	630	*	0.618791	0.000264798	0.00627838	Distal Intergenic	8	108261710	108510254	248545	2	284	uc003ymo.3	-58526	ENSG00000154188	ANGPT1	angiopoietin 1
chr8	108826295	108827080	786	*	0.504363	0.000443962	0.00873678	Distal Intergenic	8	108911544	109094167	182624	2	340419	uc003ymq.3	267087	ENSG00000147655	RSPO2	R-spondin 2
chr8	108916010	108916919	910	*	0.534365	1.68158e-05	0.0010486	Intron (uc003ymq.3/340419, intron 4 of 4)	8	108911544	109094167	182624	2	340419	uc003ymq.3	177248	ENSG00000147655	RSPO2	R-spondin 2
chr8	109150147	109151008	862	*	0.548083	6.62712e-07	0.000142783	Distal Intergenic	8	108911544	109095913	184370	2	340419	uc003yms.3	-54234	ENSG00000147655	RSPO2	R-spondin 2
chr8	110377712	110378545	834	*	-0.566445	3.18619e-08	1.87767e-05	Intron (uc003yne.3/93035, intron 2 of 77)	8	110374706	110543500	168795	1	93035	uc003yne.3	3006	ENSG00000205038	PKHD1L1	PKHD1 like 1
chr8	116726670	116727459	790	*	0.806604	3.01141e-08	1.86871e-05	Distal Intergenic	8	116420724	116681228	260505	2	7227	uc010mcy.3	-45442	ENSG00000104447	TRPS1	transcriptional repressor GATA binding 1
chr8	117041729	117042429	701	*	0.503442	3.37887e-05	0.00170599	Intron (uc031tcc.1/100859921, intron 7 of 13)	8	116962736	117337297	374562	2	100859921	uc031tcc.1	294868	ENSG00000249917	LINC00536	long intergenic non-protein coding RNA 536
chr8	118570024	118570532	509	*	0.595795	8.73705e-05	0.00309887	Distal Intergenic	8	118532965	118552501	19537	1	90390	uc011lib.2	37059	ENSG00000164758	MED30	mediator complex subunit 30
chr8	120662295	120662851	557	*	0.506705	7.6841e-05	0.0028642	Distal Intergenic	8	120569317	120651106	81790	2	5168	uc010mdd.2	-11189	ENSG00000136960	ENPP2	ectonucleotide pyrophosphatase/phosphodiesterase 2
chr8	128456909	128457577	669	*	0.671262	1.14313e-05	0.000820971	Intron (uc003yse.2/727677, intron 4 of 5)	8	128427857	128429441	1585	1	5462	uc003ysf.3	29052	ENSG00000212993	POU5F1B	POU class 5 homeobox 1B
chr8	129255215	129255688	474	*	0.556023	9.98727e-05	0.00338909	Distal Intergenic	8	129162362	129162434	73	1	100302281	uc022bbk.1	92853	ENSG00000221261	MIR1208	microRNA 1208
chr8	130695528	130696349	822	*	-0.503669	8.83057e-09	7.88207e-06	Distal Intergenic	8	130760442	130799134	38693	2	56169	uc003ysr.3	102785	ENSG00000147697	GSDMC	gasdermin C
chr8	133777408	133777805	398	*	0.577064	3.0627e-05	0.00159302	Distal Intergenic	8	133722192	133772914	50723	2	137835	uc003yto.3	-4494	ENSG00000165071	TMEM71	transmembrane protein 71
chr8	143403909	143404635	727	*	0.566809	6.46943e-06	0.000577454	Intron (uc003ywj.3/203062, intron 5 of 12)	8	143293441	143436124	142684	2	203062	uc003ywj.3	31489	ENSG00000171045	TSNARE1	t-SNARE domain containing 1
chr8	144213463	144214077	615	*	0.547162	2.75634e-05	0.00148364	Distal Intergenic	8	144239331	144241457	2127	2	4062	uc011lka.2	27380	ENSG00000176956	LY6H	lymphocyte antigen 6 family member H
chr8	144940244	144940748	505	*	0.598484	7.94067e-05	0.00292064	Exon (uc003zaa.1/83481, exon 1 of 1)	8	144939912	144947434	7523	2	83481	uc003zaa.1	6686	ENSG00000261150	EPPK1	epiplakin 1
chr8	145185174	145185910	737	*	0.759112	2.14905e-07	6.756e-05	Distal Intergenic	8	145192672	145195620	2949	1	51236	uc010mfs.3	-6762	ENSG00000235173	HGH1	HGH1 homolog
chr9	328026	328991	966	*	0.505684	2.03577e-06	0.000276903	5' UTR	9	365591	405097	39507	1	81704	uc010mgw.2	-36600	ENSG00000107099	DOCK8	dedicator of cytokinesis 8
chr9	347769	348523	755	*	0.595615	4.81858e-06	0.00047789	Intron (uc003zgf.2/81704, intron 14 of 47)	9	365591	405097	39507	1	81704	uc010mgw.2	-17068	ENSG00000107099	DOCK8	dedicator of cytokinesis 8
chr9	2732627	2733415	789	*	0.558913	5.85226e-06	0.00054186	Distal Intergenic	9	2717526	2730037	12512	1	169522	uc003zho.2	15101	ENSG00000168263	KCNV2	potassium voltage-gated channel modifier subfamily V member 2
chr9	2832214	2832906	693	*	0.610939	1.40106e-06	0.00022162	Intron (uc003zhp.1/9933, intron 5 of 17)	9	2804155	2844130	39976	2	9933	uc003zhp.1	11224	ENSG00000080608	PUM3	pumilio RNA binding family member 3
chr9	3231880	3232569	690	*	0.702977	1.86839e-06	0.000266073	Intron (uc003zhr.3/5991, intron 16 of 17)	9	3270929	3489428	218500	2	5991	uc003zht.1	256859	ENSG00000080298	RFX3	regulatory factor X3
chr9	4407828	4408763	936	*	0.577092	2.71096e-05	0.00146971	Distal Intergenic	9	4490427	4587469	97043	1	6505	uc003zij.2	-81664	ENSG00000106688	SLC1A1	solute carrier family 1 member 1
chr9	4435180	4435983	804	*	0.672805	8.13675e-07	0.000162686	Distal Intergenic	9	4490427	4587469	97043	1	6505	uc003zij.2	-54444	ENSG00000106688	SLC1A1	solute carrier family 1 member 1
chr9	5701919	5702649	731	*	0.554446	7.51281e-06	0.000638653	Intron (uc003zjh.4/57589, intron 3 of 21)	9	5712845	5769452	56608	1	57589	uc003zjj.1	-10196	ENSG00000107036	RIC1	RIC1 homolog, RAB6A GEF complex partner 1
chr9	7654191	7654838	648	*	0.528131	0.000157323	0.00450503	Distal Intergenic	9	7796491	7799767	3277	2	90871	uc022bdi.1	144929	ENSG00000137038	DMAC1	distal membrane arm assembly component 1
chr9	14103472	14103866	395	*	-0.621303	5.64363e-07	0.000125936	Intron (uc003zld.3/4781, intron 9 of 10)	9	14081842	14180797	98956	2	4781	uc003zld.3	76931	ENSG00000147862	NFIB	nuclear factor I B
chr9	14585586	14586113	528	*	0.585727	7.50097e-06	0.000638653	Intron (uc003zlg.2/340481, intron 2 of 2)	9	14555481	14693480	138000	2	340481	uc003zlg.2	107367	ENSG00000175893	ZDHHC21	zinc finger DHHC-type palmitoyltransferase 21
chr9	20820765	20821285	521	*	0.649379	4.44796e-05	0.00201205	Promoter (<=1kb)	9	20820293	20995954	175662	1	54914	uc003zoh.1	472	ENSG00000188352	FOCAD	focadhesin
chr9	21276030	21276551	522	*	0.769348	1.40116e-05	0.000926216	Promoter (2-3kb)	9	21277687	21278562	876	2	3453	uc003zou.1	2011	NA	IFNA22P	interferon alpha 22, pseudogene
chr9	26827660	26828558	899	*	0.668404	4.42039e-05	0.00200665	Distal Intergenic	9	26840683	26892826	52144	2	79886	uc003zqb.3	64268	ENSG00000120159	CAAP1	caspase activity and apoptosis inhibitor 1
chr9	32256846	32257757	912	*	0.625376	5.00396e-05	0.00218609	Distal Intergenic	9	32384601	32436395	51795	1	48	uc010mjh.1	-126844	ENSG00000122729	ACO1	aconitase 1
chr9	32469458	32469956	499	*	0.562924	5.03604e-05	0.00219465	Intron (uc010mji.3/23586, intron 15 of 18)	9	32455300	32502734	47435	2	23586	uc010mji.3	32778	ENSG00000107201	DDX58	DExD/H-box helicase 58
chr9	34037822	34038421	600	*	0.514668	0.000154523	0.00446395	Intron (uc011loc.1/55833, intron 1 of 27)	9	33921691	34048885	127195	2	55833	uc011loc.1	10464	ENSG00000137073	UBAP2	ubiquitin associated protein 2
chr9	37826818	37827381	564	*	0.539463	0.000386793	0.00800573	Intron (uc010mlz.3/79269, intron 2 of 6)	9	37800790	37867665	66876	1	79269	uc004aao.3	26028	ENSG00000122741	DCAF10	DDB1 and CUL4 associated factor 10
chr9	71130105	71130807	703	*	0.792894	4.7566e-08	2.40777e-05	Intron (uc004agr.3/5239, intron 10 of 10)	9	71151498	71155783	4286	2	169693	uc004agt.3	24976	ENSG00000181778	TMEM252	transmembrane protein 252
chr9	71546819	71547196	378	*	-0.549885	2.52464e-05	0.00139057	Intron (uc004agu.4/8395, intron 12 of 15)	9	71627449	71629039	1591	2	5568	uc004agy.3	81843	ENSG00000165059	PRKACG	protein kinase cAMP-activated catalytic subunit gamma
chr9	72161734	72162318	585	*	0.567388	0.0003538	0.00756988	Intron (uc004ahh.2/320, intron 1 of 12)	9	72042449	72287275	244827	2	320	uc004ahh.2	124957	ENSG00000107282	APBA1	amyloid beta precursor protein binding family A member 1
chr9	74921320	74922293	974	*	0.51441	0.000145362	0.00429937	Intron (uc004aiu.1/uc004aiu.1, intron 1 of 4)	9	74966341	74975270	8930	2	7763	uc010mox.1	52977	ENSG00000107372	ZFAND5	zinc finger AN1-type containing 5
chr9	75719223	75719744	522	*	0.521977	0.000156727	0.00450231	Distal Intergenic	9	75515578	75695358	179781	2	216	uc011lsh.2	-23865	ENSG00000165092	ALDH1A1	aldehyde dehydrogenase 1 family member A1
chr9	79899877	79900346	470	*	0.579809	4.25396e-05	0.00197432	Intron (uc004akp.4/23230, intron 31 of 68)	9	79908257	79934589	26333	1	23230	uc010mpo.1	-7911	ENSG00000197969	VPS13A	vacuolar protein sorting 13 homolog A
chr9	80698431	80698946	516	*	0.550377	5.35977e-05	0.00226803	Distal Intergenic	9	80335191	80646219	311029	2	2776	uc004akw.3	-52212	ENSG00000156052	GNAQ	G protein subunit alpha q
chr9	81750395	81751177	783	*	0.82408	4.36917e-07	0.000108366	Distal Intergenic	9	82186878	82341656	154779	1	7091	uc004alc.3	-435701	ENSG00000106829	TLE4	TLE family member 4, transcriptional corepressor
chr9	84138335	84138858	524	*	0.582755	0.000108101	0.00355255	Distal Intergenic	9	84198598	84303596	104999	2	7088	uc004aly.3	164738	ENSG00000196781	TLE1	TLE family member 1, transcriptional corepressor
chr9	86948870	86949367	498	*	0.523659	0.00144758	0.018912	Intron (uc010mpz.3/64078, intron 1 of 17)	9	86890765	86955694	64930	2	64078	uc010mpz.3	6327	ENSG00000197506	SLC28A3	solute carrier family 28 member 3
chr9	87008124	87008900	777	*	0.509677	6.06896e-05	0.00246032	Distal Intergenic	9	86890765	86983413	92649	2	64078	uc004anu.2	-24711	ENSG00000197506	SLC28A3	solute carrier family 28 member 3
chr9	91439495	91440346	852	*	0.722932	1.96937e-06	0.000271931	Distal Intergenic	9	91360751	91360820	70	2	100423015	uc022bjl.1	-78675	ENSG00000265873	MIR4289	microRNA 4289
chr9	93360968	93361772	805	*	0.668681	1.57211e-06	0.000240311	Distal Intergenic	9	93224714	93345028	120315	2	340515	uc004aqt.3	-15940	NA	LINC01501	long intergenic non-protein coding RNA 1501
chr9	94879649	94880411	763	*	0.741235	6.47148e-08	2.96768e-05	Promoter (1-2kb)	9	94841346	94877690	36345	2	10558	uc004arn.1	-1959	ENSG00000090054	SPTLC1	serine palmitoyltransferase long chain base subunit 1
chr9	95084863	95085445	583	*	0.525456	0.000192796	0.00517886	Promoter (2-3kb)	9	95080900	95087633	6734	2	55035	uc004arx.3	2188	ENSG00000198000	NOL8	nucleolar protein 8
chr9	101303996	101304408	413	*	0.512592	0.00110572	0.0158792	Exon (uc004ays.3/9568, exon 3 of 19)	9	101050364	101471479	421116	2	9568	uc004ays.3	167071	ENSG00000136928	GABBR2	gamma-aminobutyric acid type B receptor subunit 2
chr9	101921850	101922414	565	*	0.551651	5.16631e-05	0.00221664	Distal Intergenic	9	101890198	101916473	26276	1	7046	uc011lvc.2	31652	ENSG00000106799	TGFBR1	transforming growth factor beta receptor 1
chr9	103157468	103158056	589	*	0.536697	4.18508e-05	0.00195309	Distal Intergenic	9	103189495	103214016	24522	1	91283	uc004baw.3	-31439	ENSG00000066697	MSANTD3	Myb/SANT DNA binding domain containing 3
chr9	103175021	103175520	500	*	-0.579797	1.01562e-06	0.00018446	Distal Intergenic	9	103189495	103214016	24522	1	91283	uc004baw.3	-13975	ENSG00000066697	MSANTD3	Myb/SANT DNA binding domain containing 3
chr9	107779625	107780159	535	*	0.683833	1.31676e-06	0.000214391	Distal Intergenic	9	107623719	107690527	66809	2	19	uc004bcm.3	-89098	ENSG00000165029	ABCA1	ATP binding cassette subfamily A member 1
chr9	108174813	108175258	446	*	0.64718	1.68931e-06	0.000251369	Intron (uc004bco.1/23446, intron 10 of 10)	9	108210315	108234416	24102	1	83856	uc004bcp.3	-35057	ENSG00000106701	FSD1L	fibronectin type III and SPRY domain containing 1 like
chr9	108231645	108232509	865	*	0.503209	6.58513e-05	0.00258975	Intron (uc004bcp.3/83856, intron 3 of 3)	9	108210315	108311385	101071	1	83856	uc011lvw.1	21330	ENSG00000106701	FSD1L	fibronectin type III and SPRY domain containing 1 like
chr9	110814453	110815373	921	*	0.708376	1.90807e-08	1.32465e-05	Distal Intergenic	9	110247133	110252047	4915	2	9314	uc031tes.1	-562406	ENSG00000136826	KLF4	Kruppel like factor 4
chr9	111486433	111487348	916	*	0.604008	8.07817e-06	0.000669631	Distal Intergenic	9	111616869	111618275	1407	2	10880	uc004bdi.3	130927	ENSG00000148156	ACTL7B	actin like 7B
chr9	113118305	113118928	624	*	0.953649	3.26774e-08	1.87868e-05	Distal Intergenic	9	113065867	113100125	34259	2	255220	uc011lwl.2	-18180	ENSG00000204193	TXNDC8	thioredoxin domain containing 8
chr9	113361515	113362222	708	*	0.617628	3.39855e-06	0.000379189	Distal Intergenic	9	113238163	113342160	103998	2	79987	uc004beu.2	-19355	ENSG00000165124	SVEP1	sushi, von Willebrand factor type A, EGF and pentraxin domain containing 1
chr9	114428027	114428781	755	*	0.555204	3.48352e-05	0.00173776	Intron (uc004bfn.3/552891, intron 1 of 2)	9	114423851	114432526	8676	1	2790	uc011lws.2	4176	ENSG00000242616	GNG10	G protein subunit gamma 10
chr9	114539207	114540038	832	*	0.543761	0.000114813	0.00370493	Intron (uc004bfr.3/158401, intron 2 of 25)	9	114448901	114545779	96879	2	158401	uc004bfr.3	5741	ENSG00000165181	SHOC1	shortage in chiasmata 1
chr9	114545916	114546536	621	*	0.673891	2.37961e-06	0.000308947	Promoter (<=1kb)	9	114448901	114545779	96879	2	158401	uc004bfr.3	-137	ENSG00000165181	SHOC1	shortage in chiasmata 1
chr9	114593504	114594089	586	*	0.603545	1.0422e-06	0.000186719	Distal Intergenic	9	114500149	114557223	57075	2	158401	uc004bfs.1	-36281	ENSG00000165181	SHOC1	shortage in chiasmata 1
chr9	114986805	114987512	708	*	0.505028	0.000440986	0.00869534	Intron (uc022bma.1/100422990, intron 2 of 2)	9	114803061	114937556	134496	2	64420	uc010muj.3	-49249	ENSG00000106868	SUSD1	sushi domain containing 1
chr9	123149677	123150482	806	*	0.500795	1.64585e-05	0.00103612	Distal Intergenic	9	123151147	123210404	59258	2	55755	uc010mvi.3	59922	ENSG00000136861	CDK5RAP2	CDK5 regulatory subunit associated protein 2
chr9	123546621	123547348	728	*	0.59018	1.20195e-05	0.000852724	Intron (uc004bkl.1/26190, intron 3 of 7)	9	123519254	123555669	36416	2	26190	uc004bkl.1	8321	ENSG00000119402	FBXW2	F-box and WD repeat domain containing 2
chr9	126344934	126345897	964	*	0.905011	3.36964e-11	3.36863e-07	Exon (uc011lzl.1/57706, exon 4 of 14)	9	126141933	126414402	272470	2	57706	uc011lzl.1	68505	ENSG00000119522	DENND1A	DENN domain containing 1A
chr9	127457302	127457968	667	*	0.654208	2.05771e-07	6.5503e-05	Promoter (1-2kb)	9	127455989	127456077	89	1	406956	uc004bou.3	1313	ENSG00000207737	MIR181B2	microRNA 181b-2
chr9	128269465	128269895	431	*	-0.503577	5.80041e-05	0.00238629	Intron (uc010mwz.3/79109, intron 4 of 8)	9	128199673	128234184	34512	2	79109	uc004bpu.3	-35281	ENSG00000119487	MAPKAP1	MAPK associated protein 1
chr9	130511535	130512295	761	*	0.569344	2.09149e-06	0.000279621	5' UTR	9	130500596	130517561	16966	2	10044	uc010mxo.3	5266	ENSG00000095370	SH2D3C	SH2 domain containing 3C
chr9	131360008	131360475	468	*	0.525536	0.000223442	0.00570136	Intron (uc011mbg.2/6709, intron 23 of 24)	9	131388670	131390304	1635	1	6709	uc010mye.1	-28195	ENSG00000197694	SPTAN1	spectrin alpha, non-erythrocytic 1
chr9	132105917	132106327	411	*	-0.52302	3.94348e-06	0.000415854	Exon (uc004bxu.3/uc004bxu.3, exon 1 of 1)	9	132083295	132084882	1588	1	414318	uc004bxs.2	22622	NA	LINC02913	long intergenic non-protein coding RNA 2913
chr9	133998297	133999208	912	*	0.695154	5.54063e-08	2.68882e-05	Promoter (1-2kb)	9	134000981	134053797	52817	1	8021	uc004caf.1	-1773	ENSG00000126883	NUP214	nucleoporin 214
chr9	136058562	136059351	790	*	0.548724	5.22081e-05	0.00223044	Distal Intergenic	9	135973107	136039301	66195	2	5900	uc011mcw.2	-19261	ENSG00000160271	RALGDS	ral guanine nucleotide dissociation stimulator
chr9	137702831	137703217	387	*	-0.536137	1.28442e-05	0.000878271	Exon (uc004cfe.4/1289, exon 45 of 66)	9	137741144	137741215	72	2	100616333	uc022bpc.1	37998	ENSG00000264744	MIR3689C	microRNA 3689c
chr9	138583702	138584412	711	*	0.533469	0.000316964	0.0070478	Distal Intergenic	9	138585255	138591374	6120	2	402381	uc004cgl.3	6962	ENSG00000165643	SOHLH1	spermatogenesis and oogenesis specific basic helix-loop-helix 1
chr9	139591704	139592221	518	*	-0.523019	9.46123e-06	0.000734347	Distal Intergenic	9	139567595	139581911	14317	2	10555	uc004cij.1	-9793	ENSG00000169692	AGPAT2	1-acylglycerol-3-phosphate O-acyltransferase 2
chr10	4028974	4029529	556	*	0.586099	0.000128537	0.00395137	Distal Intergenic	10	3822519	3827473	4955	2	1316	uc001ihb.2	-201501	ENSG00000067082	KLF6	Kruppel like factor 6
chr10	5860821	5861687	867	*	0.548759	4.36128e-06	0.000441293	Distal Intergenic	10	5807186	5855512	48327	2	2665	uc009xid.3	-5309	ENSG00000057608	GDI2	GDP dissociation inhibitor 2
chr10	8405609	8406457	849	*	0.526583	3.54505e-06	0.000385369	Distal Intergenic	10	8096667	8117164	20498	1	2625	uc001ika.3	308942	ENSG00000107485	GATA3	GATA binding protein 3
chr10	11660473	11661011	539	*	0.592948	5.96011e-05	0.00243643	Distal Intergenic	10	11606126	11653679	47554	2	9712	uc001iku.3	-6794	ENSG00000148429	USP6NL	USP6 N-terminal like
chr10	15813072	15813700	629	*	0.535035	0.00116031	0.0163421	Distal Intergenic	10	15559088	15761770	202683	2	8516	uc010qcb.1	-51302	ENSG00000077943	ITGA8	integrin subunit alpha 8
chr10	16474855	16475314	460	*	0.616334	1.81486e-05	0.00110092	Distal Intergenic	10	16478942	16555744	76803	1	9317	uc001iog.2	-3628	ENSG00000165983	PTER	phosphotriesterase related
chr10	16646558	16647048	491	*	-0.545883	2.19102e-07	6.80238e-05	Intron (uc001iok.3/6251, intron 7 of 7)	10	16555742	16564004	8263	2	389941	uc001ioj.1	-82554	ENSG00000165985	C1QL3	complement C1q like 3
chr10	21501551	21502161	611	*	0.517306	0.000530271	0.0098329	Distal Intergenic	10	21463231	21463852	622	1	100128511	uc031ptl.1	38320	ENSG00000231920	NEBL-AS1	NEBL antisense RNA 1
chr10	22956928	22957283	356	*	-0.542196	6.99556e-07	0.000147541	Intron (uc001irl.4/5305, intron 1 of 9)	10	22823766	23003503	179738	2	5305	uc001irl.4	46220	ENSG00000150867	PIP4K2A	phosphatidylinositol-5-phosphate 4-kinase type 2 alpha
chr10	27117789	27118346	558	*	-0.513572	2.50215e-06	0.000319872	Intron (uc001isx.3/10006, intron 1 of 11)	10	27035525	27150016	114492	2	10006	uc001isx.3	31670	ENSG00000136754	ABI1	abl interactor 1
chr10	32244826	32245405	580	*	0.504741	0.000386087	0.00799825	Distal Intergenic	10	32103187	32217804	114618	2	94134	uc009xlr.2	-27022	ENSG00000165322	ARHGAP12	Rho GTPase activating protein 12
chr10	35580328	35581183	856	*	0.519493	1.58007e-05	0.00101126	Intron (uc001iyu.4/219771, intron 3 of 11)	10	35539450	35860847	321398	1	219771	uc001iyv.4	40878	ENSG00000108100	CCNY	cyclin Y
chr10	44417385	44418064	680	*	0.507291	2.48719e-05	0.00137894	Intron (uc021ppk.1/283033, intron 2 of 7)	10	44404752	44465355	60604	1	283033	uc021ppk.1	12633	NA	LINC00841	long intergenic non-protein coding RNA 841
chr10	45906366	45907267	902	*	0.586817	7.23988e-07	0.00014943	Intron (uc001jce.4/240, intron 3 of 13)	10	45869624	45941567	71944	1	240	uc021ppr.2	36742	ENSG00000012779	ALOX5	arachidonate 5-lipoxygenase
chr10	46219007	46219888	882	*	0.554095	0.000121637	0.00383839	Promoter (2-3kb)	10	46222648	46274583	51936	1	253725	uc001jcs.2	-2760	ENSG00000172661	WASHC2C	WASH complex subunit 2C
chr10	46220670	46221590	921	*	0.595944	1.17414e-06	0.000201077	Promoter (1-2kb)	10	46222648	46274583	51936	1	253725	uc001jcs.2	-1058	ENSG00000172661	WASHC2C	WASH complex subunit 2C
chr10	46953144	46953881	738	*	0.609261	3.89086e-07	0.000101824	Distal Intergenic	10	46959944	46967721	7778	2	83849	uc010qfp.1	13840	ENSG00000204176	SYT15	synaptotagmin 15
chr10	47030549	47031333	785	*	0.703808	1.70996e-09	3.16564e-06	Intron (uc001jed.5/653145, intron 3 of 3)	10	46993546	47000568	7023	1	9721	uc001jec.3	37003	ENSG00000204175	GPRIN2	G protein regulated inducer of neurite outgrowth 2
chr10	48482216	48483179	964	*	0.764626	2.74258e-09	4.1698e-06	Distal Intergenic	10	48428084	48439138	11055	2	2662	uc009xnq.2	-43078	ENSG00000266524	GDF10	growth differentiation factor 10
chr10	48483479	48484405	927	*	0.610403	2.6174e-06	0.000330381	Distal Intergenic	10	48428084	48439138	11055	2	2662	uc009xnq.2	-44341	ENSG00000266524	GDF10	growth differentiation factor 10
chr10	49613659	49614493	835	*	0.507877	6.6265e-05	0.00260397	Intron (uc001jgn.3/5599, intron 3 of 11)	10	49609655	49643183	33529	1	5599	uc021ppy.1	4004	ENSG00000107643	MAPK8	mitogen-activated protein kinase 8
chr10	52843750	52844147	398	*	-0.5883	1.06508e-05	0.000785412	Intron (uc010qhp.2/5592, intron 1 of 2)	10	52834234	54058110	1223877	1	5592	uc001jjo.3	9516	ENSG00000185532	PRKG1	protein kinase cGMP-dependent 1
chr10	63849008	63849566	559	*	0.506626	0.00013889	0.00415891	Intron (uc001jlt.2/84159, intron 9 of 9)	10	63808970	63856707	47738	1	84159	uc001jlu.2	40038	ENSG00000150347	ARID5B	AT-rich interaction domain 5B
chr10	64010297	64010745	449	*	0.583265	1.50894e-05	0.000978269	Intron (uc001jlw.3/219790, intron 2 of 11)	10	64018916	64162217	143302	1	22891	uc001jly.4	-8171	ENSG00000138311	ZNF365	zinc finger protein 365
chr10	64519718	64520363	646	*	0.561095	9.97788e-06	0.000758126	Distal Intergenic	10	64564516	64568239	3724	1	84890	uc001jmg.3	-44153	ENSG00000181915	ADO	2-aminoethanethiol dioxygenase
chr10	64873239	64874014	776	*	0.603366	6.0542e-05	0.00245824	Distal Intergenic	10	64893007	64914786	21780	1	29982	uc001jmj.4	-18993	ENSG00000148572	NRBF2	nuclear receptor binding factor 2
chr10	70299299	70299769	471	*	0.636575	0.000480561	0.00920968	Distal Intergenic	10	70242090	70287280	45191	2	8034	uc010qiy.2	-12019	ENSG00000122912	SLC25A16	solute carrier family 25 member 16
chr10	71204249	71205055	807	*	0.528602	5.85384e-06	0.00054186	Distal Intergenic	10	71211226	71267423	56198	1	23555	uc001jpo.1	-6171	ENSG00000099282	TSPAN15	tetraspanin 15
chr10	72571887	72572813	927	*	0.50371	0.000442389	0.00870926	Promoter (2-3kb)	10	72575704	72580240	4537	1	8879	uc001jrl.2	-2891	ENSG00000166224	SGPL1	sphingosine-1-phosphate lyase 1
chr10	73295536	73296106	571	*	-0.544053	4.94427e-07	0.000116028	Intron (uc001jrv.3/64072, intron 4 of 4)	10	73199584	73407219	207636	1	64072	uc021psl.1	95952	ENSG00000107736	CDH23	cadherin related 23
chr10	74471028	74471830	803	*	-0.507126	5.18769e-07	0.000118948	Intron (uc009xqp.1/90550, intron 2 of 8)	10	74480787	74480858	72	1	100616286	uc021pti.1	-8957	ENSG00000266719	MIR4676	microRNA 4676
chr10	75377693	75378631	939	*	0.538522	0.000223446	0.00570136	Distal Intergenic	10	75391370	75401515	10146	2	58529	uc001jur.4	22884	ENSG00000177791	MYOZ1	myozenin 1
chr10	75756494	75757005	512	*	-0.569454	2.22073e-06	0.000291347	Promoter (<=1kb)	10	75757872	75874145	116274	1	7414	uc010qky.1	-867	ENSG00000035403	VCL	vinculin
chr10	78771496	78772047	552	*	0.548655	0.000175255	0.00483451	Exon (uc001jxj.2/3778, exon 19 of 29)	10	78643874	78870101	226228	2	3778	uc001jxl.1	98054	ENSG00000156113	KCNMA1	potassium calcium-activated channel subfamily M alpha 1
chr10	86089839	86090608	770	*	0.536719	9.09918e-06	0.000720013	Promoter (1-2kb)	10	86088410	86278276	189867	1	54462	uc010qmd.1	1429	ENSG00000107771	CCSER2	coiled-coil serine rich protein 2
chr10	90315006	90315546	541	*	0.74619	5.89652e-08	2.80702e-05	Intron (uc010qms.1/55328, intron 2 of 5)	10	90043859	90305279	261421	2	55328	uc009xtj.3	-9727	ENSG00000184719	RNLS	renalase, FAD dependent amine oxidase
chr10	91308222	91308875	654	*	0.583841	2.22877e-05	0.00127167	Distal Intergenic	10	91190051	91295313	105263	2	387700	uc001kgm.3	-12909	ENSG00000152779	SLC16A12	solute carrier family 16 member 12
chr10	93589834	93590346	513	*	0.649706	3.90528e-05	0.00186443	Intron (uc001khp.3/80351, intron 9 of 26)	10	93558151	93625232	67082	1	80351	uc001khp.3	31683	ENSG00000107854	TNKS2	tankyrase 2
chr10	93730920	93731611	692	*	0.507367	3.80888e-05	0.00183771	Intron (uc001khr.3/9044, intron 14 of 37)	10	93726394	93756937	30544	1	9044	uc001kht.1	4526	ENSG00000095564	BTAF1	B-TFIID TATA-box binding protein associated factor 1
chr10	94531059	94531716	658	*	0.604713	1.58368e-05	0.00101198	Distal Intergenic	10	94590935	94819251	228317	1	54536	uc010qnr.2	-59219	ENSG00000138190	EXOC6	exocyst complex component 6
chr10	96349260	96349975	716	*	0.517904	0.000948201	0.0143946	Intron (uc001kjs.3/3070, intron 13 of 21)	10	96305574	96361856	56283	1	3070	uc009xur.3	43686	ENSG00000119969	HELLS	helicase, lymphoid specific
chr10	97633310	97633863	554	*	0.545189	4.46203e-05	0.00201476	3' UTR	10	97667722	97698415	30694	1	100127889	uc010qoo.2	-33859	NA	NA	NA
chr10	98829464	98830248	785	*	0.540431	1.92956e-05	0.00113871	Intron (uc001kmw.2/6585, intron 4 of 36)	10	98862513	98863504	992	1	100505540	uc001kmx.2	-32265	ENSG00000234855	SLIT1-AS1	SLIT1 antisense RNA 1
chr10	102244162	102245012	851	*	0.814004	2.93919e-09	4.19759e-06	Distal Intergenic	10	102222812	102243399	20588	1	7479	uc001krb.3	21350	ENSG00000075290	WNT8B	Wnt family member 8B
chr10	102312677	102313475	799	*	0.517002	3.9031e-05	0.00186443	3' UTR	10	102295641	102313681	18041	1	55662	uc001krj.4	17036	ENSG00000166135	HIF1AN	hypoxia inducible factor 1 subunit alpha inhibitor
chr10	105064725	105065617	893	*	0.626025	2.16701e-05	0.00124934	Intron (uc001kwt.3/84108, intron 9 of 9)	10	105036920	105050108	13189	1	9118	uc001kws.3	27805	ENSG00000148798	INA	internexin neuronal intermediate filament protein alpha
chr10	109443402	109443895	494	*	0.729764	2.72515e-06	0.000335551	Distal Intergenic	10	108338421	108924466	586046	2	114815	uc001kyo.3	-518936	ENSG00000108018	SORCS1	sortilin related VPS10 domain containing receptor 1
chr10	124100532	124101466	935	*	0.635546	1.3784e-06	0.000221541	Distal Intergenic	10	124134094	124191871	57778	1	59338	uc001lge.2	-32628	ENSG00000107679	PLEKHA1	pleckstrin homology domain containing A1
chr10	130019936	130020366	431	*	0.627042	1.39786e-05	0.000925458	Intron (uc001lkg.1/uc001lkg.1, intron 1 of 6)	10	129894925	129924468	29544	2	4288	uc001lkf.3	-95468	ENSG00000148773	MKI67	marker of proliferation Ki-67
chr10	134491008	134491768	761	*	-0.50942	1.15389e-06	0.000199423	Intron (uc001llo.1/3632, intron 4 of 12)	10	134421419	134596984	175566	1	3632	uc001llq.3	69589	ENSG00000068383	INPP5A	inositol polyphosphate-5-phosphatase A
chr10	134504154	134505039	886	*	-0.54434	4.69591e-09	5.166e-06	Intron (uc001llo.1/3632, intron 5 of 12)	10	134421419	134596984	175566	1	3632	uc001llq.3	82735	ENSG00000068383	INPP5A	inositol polyphosphate-5-phosphatase A
chr11	319446	320063	618	*	-0.677355	6.04534e-08	2.82408e-05	Promoter (<=1kb)	11	319673	320914	1242	2	10410	uc001lpa.2	851	ENSG00000142089	IFITM3	interferon induced transmembrane protein 3
chr11	3487711	3488137	427	*	-0.609985	4.28336e-05	0.00197657	Distal Intergenic	11	3411937	3413145	1209	2	10821	uc021qcl.1	-74566	ENSG00000189398	OR7E12P	olfactory receptor family 7 subfamily E member 12 pseudogene
chr11	4485299	4486022	724	*	0.725313	1.70986e-06	0.000251482	Distal Intergenic	11	4470525	4471591	1067	1	119774	uc001lyz.2	14774	ENSG00000181963	OR52K2	olfactory receptor family 52 subfamily K member 2
chr11	6019701	6020308	608	*	0.56613	2.90192e-05	0.00154311	Distal Intergenic	11	6023281	6024378	1098	2	120793	uc010qzv.2	4070	ENSG00000183389	OR56A4	olfactory receptor family 56 subfamily A member 4
chr11	14600652	14601170	519	*	0.620776	5.27371e-06	0.000505963	Intron (uc001mll.3/5682, intron 2 of 10)	11	14535512	14541991	6480	2	5682	uc010rcq.2	-58661	ENSG00000129084	PSMA1	proteasome 20S subunit alpha 1
chr11	18572571	18573057	487	*	0.562563	0.000114661	0.00370241	Intron (uc031pzg.1/55293, intron 7 of 10)	11	18524033	18548503	24471	2	7251	uc009yhs.2	-24068	ENSG00000074319	TSG101	tumor susceptibility 101
chr11	27678320	27678688	369	*	-0.620128	1.56654e-06	0.000240194	Promoter (2-3kb)	11	27676442	27681196	4755	2	627	uc010rdu.2	2508	ENSG00000176697	BDNF	brain derived neurotrophic factor
chr11	31423405	31423775	371	*	0.592357	3.2079e-06	0.000369463	Intron (uc001msw.1/120526, intron 2 of 2)	11	31391377	31454382	63006	1	120526	uc009yjm.3	32028	ENSG00000170946	DNAJC24	DnaJ heat shock protein family (Hsp40) member C24
chr11	35227158	35227879	722	*	0.752718	1.05772e-07	4.29837e-05	5' UTR	11	35211382	35236461	25080	1	960	uc010reu.2	15776	ENSG00000026508	CD44	CD44 molecule (Indian blood group)
chr11	35276856	35277392	537	*	0.520519	0.000245806	0.00598471	3' UTR	11	35211382	35236461	25080	1	960	uc010reu.2	65474	ENSG00000026508	CD44	CD44 molecule (Indian blood group)
chr11	36196361	36196998	638	*	0.612899	1.75902e-05	0.00107943	Intron (uc001mwk.1/143458, intron 4 of 5)	11	36119877	36252841	132965	1	143458	uc010rfa.1	76484	ENSG00000179241	LDLRAD3	low density lipoprotein receptor class A domain containing 3
chr11	43845351	43846319	969	*	0.526815	1.50374e-05	0.000976162	Intron (uc001mxq.4/51144, intron 6 of 10)	11	43902357	43941825	39469	1	221120	uc001mxs.2	-56038	ENSG00000166199	ALKBH3	alkB homolog 3, alpha-ketoglutarate dependent dioxygenase
chr11	45615314	45615754	441	*	0.823936	2.2926e-09	3.70676e-06	Distal Intergenic	11	45669239	45687206	17968	2	8534	uc001mys.2	71452	ENSG00000175264	CHST1	carbohydrate sulfotransferase 1
chr11	45630454	45630936	483	*	0.637608	0.000118739	0.00378519	Distal Intergenic	11	45669239	45687206	17968	2	8534	uc001mys.2	56270	ENSG00000175264	CHST1	carbohydrate sulfotransferase 1
chr11	59041286	59041737	452	*	0.6239	8.63829e-05	0.00308418	Distal Intergenic	11	58975983	58980494	4512	2	219972	uc001nnu.4	-60792	ENSG00000197629	MPEG1	macrophage expressed 1
chr11	59438926	59439456	531	*	0.502699	0.000608427	0.0107616	Promoter (2-3kb)	11	59410353	59436511	26159	2	219988	uc009yms.1	-2415	ENSG00000166889	PATL1	PAT1 homolog 1, processing body mRNA decay factor
chr11	59471798	59472635	838	*	0.506898	0.000673217	0.011521	Distal Intergenic	11	59480389	59481318	930	2	390201	uc001nof.1	8683	ENSG00000172289	OR10V1	olfactory receptor family 10 subfamily V member 1
chr11	59497673	59498274	602	*	0.665054	4.02012e-07	0.000103049	Distal Intergenic	11	59480389	59481318	930	2	390201	uc001nof.1	-16355	ENSG00000172289	OR10V1	olfactory receptor family 10 subfamily V member 1
chr11	59529205	59530198	994	*	0.512651	2.52603e-05	0.00139057	Intron (uc001nog.3/6809, intron 1 of 10)	11	59522532	59573355	50824	1	6809	uc010rky.2	6673	ENSG00000166900	STX3	syntaxin 3
chr11	59597199	59597990	792	*	0.73801	4.1622e-06	0.000431634	Intron (uc001noi.3/2694, intron 8 of 8)	11	59596746	59612974	16229	2	2694	uc001noi.3	14984	ENSG00000134812	CBLIF	cobalamin binding intrinsic factor
chr11	60053483	60053951	469	*	0.568626	0.000138949	0.00415891	Intron (uc001noz.3/51338, intron 1 of 6)	11	60048014	60076445	28432	1	51338	uc001npc.3	5469	ENSG00000110079	MS4A4A	membrane spanning 4-domains A4A
chr11	60334313	60335123	811	*	0.757913	3.39677e-06	0.000379189	Distal Intergenic	11	60383224	60454621	71398	1	283197	uc001npt.3	-48101	ENSG00000181995	LINC00301	long intergenic non-protein coding RNA 301
chr11	64521905	64522574	670	*	-0.531379	9.1944e-08	3.96192e-05	Exon (uc001oax.4/5837, exon 8 of 20)	11	64513861	64528187	14327	2	5837	uc001oax.4	5613	ENSG00000068976	PYGM	glycogen phosphorylase, muscle associated
chr11	70440173	70440715	543	*	-0.63354	1.69589e-07	5.91295e-05	Intron (uc009ysn.1/uc009ysn.1, intron 1 of 1)	11	70477199	70481595	4397	1	100874198	uc001oqe.1	-36484	ENSG00000226627	SHANK2-AS1	SHANK2 antisense RNA 1
chr11	70454707	70455216	510	*	-0.567698	8.75831e-07	0.000168379	Intron (uc009ysn.1/uc009ysn.1, intron 1 of 1)	11	70477199	70481595	4397	1	100874198	uc001oqe.1	-21983	ENSG00000226627	SHANK2-AS1	SHANK2 antisense RNA 1
chr11	72519784	72520435	652	*	-0.519286	2.90646e-07	8.39766e-05	Distal Intergenic	11	72525451	72530043	4593	1	89849	uc001otc.1	-5016	ENSG00000168010	ATG16L2	autophagy related 16 like 2
chr11	73950151	73951019	869	*	0.57173	2.72131e-05	0.00147213	Exon (uc001ouw.4/51400, exon 9 of 14)	11	73941830	73965748	23919	1	51400	uc001oux.3	8321	ENSG00000214517	PPME1	protein phosphatase methylesterase 1
chr11	76214006	76214915	910	*	0.573266	1.96478e-06	0.000271931	Intron (uc010rsa.1/56946, intron 8 of 8)	11	76237506	76255912	18407	1	56946	uc001oxo.1	-22591	ENSG00000158636	EMSY	EMSY transcriptional repressor, BRCA2 interacting
chr11	76664899	76665285	387	*	0.527972	0.000530426	0.0098329	Intron (uc010rsg.1/55331, intron 3 of 8)	11	76745435	76753005	7571	1	192134	uc021qnp.1	-80150	ENSG00000198488	B3GNT6	UDP-GlcNAc:betaGal beta-1,3-N-acetylglucosaminyltransferase 6
chr11	78124607	78125260	654	*	0.561335	2.58279e-05	0.00141869	Intron (uc001ozh.3/9846, intron 1 of 9)	11	77926336	78128868	202533	2	9846	uc001ozh.3	3608	ENSG00000033327	GAB2	GRB2 associated binding protein 2
chr11	86766410	86767196	787	*	0.577478	2.8384e-06	0.000344363	Intron (uc001pcg.2/65084, intron 1 of 4)	11	86748886	87039876	290991	1	65084	uc010rtt.2	17524	ENSG00000166575	TMEM135	transmembrane protein 135
chr11	88180884	88181883	1000	*	0.688134	6.0237e-08	2.82408e-05	Distal Intergenic	11	88237744	88257222	19479	1	100873989	uc031qdb.1	-55861	ENSG00000255082	GRM5-AS1	GRM5 antisense RNA 1
chr11	94303795	94304174	380	*	0.655964	9.59385e-06	0.000738903	Intron (uc010rue.1/143689, intron 2 of 14)	11	94300474	94354587	54114	1	143689	uc001pfa.3	3321	ENSG00000134627	PIWIL4	piwi like RNA-mediated gene silencing 4
chr11	94317626	94318355	730	*	0.566715	5.60061e-05	0.00232707	Intron (uc010rue.1/143689, intron 5 of 14)	11	94300474	94354587	54114	1	143689	uc001pfa.3	17152	ENSG00000134627	PIWIL4	piwi like RNA-mediated gene silencing 4
chr11	95052097	95053068	972	*	0.565621	1.30307e-06	0.000214391	Distal Intergenic	11	94898677	94965705	67029	2	143686	uc010rug.2	-86392	ENSG00000149212	SESN3	sestrin 3
chr11	95265179	95265756	578	*	0.521379	0.00010517	0.00349762	Distal Intergenic	11	95502106	95522954	20849	2	143684	uc001pfm.2	257198	ENSG00000077458	FAM76B	family with sequence similarity 76 member B
chr11	95506810	95507456	647	*	0.628262	7.13861e-06	0.000618412	Intron (uc001pfm.2/143684, intron 10 of 10)	11	95502106	95522954	20849	2	143684	uc001pfm.2	15498	ENSG00000077458	FAM76B	family with sequence similarity 76 member B
chr11	103920702	103921265	564	*	0.978693	1.53157e-10	6.83728e-07	Intron (uc001php.3/80310, intron 1 of 6)	11	103907308	103909922	2615	1	414301	uc001phr.2	13394	ENSG00000170967	DDI1	DNA damage inducible 1 homolog 1
chr11	107698196	107698972	777	*	0.826565	7.7839e-09	7.46599e-06	Intron (uc010rvu.2/54733, intron 1 of 6)	11	107661717	107729680	67964	2	54733	uc010rvu.2	30708	ENSG00000110660	SLC35F2	solute carrier family 35 member F2
chr11	108131315	108131686	372	*	0.627512	6.51871e-05	0.00257579	Intron (uc001pkb.1/472, intron 16 of 62)	11	108139137	108142133	2997	1	472	uc009yxs.1	-7451	ENSG00000149311	ATM	ATM serine/threonine kinase
chr11	110244436	110245234	799	*	0.790223	1.64144e-10	6.83728e-07	Intron (uc001pkv.1/uc001pkv.1, intron 4 of 5)	11	110300661	110335608	34948	1	2230	uc001pkx.3	-55427	ENSG00000137714	FDX1	ferredoxin 1
chr11	110262751	110263217	467	*	0.529041	0.000105001	0.00349434	Intron (uc001pkv.1/uc001pkv.1, intron 5 of 5)	11	110300661	110335608	34948	1	2230	uc001pkx.3	-37444	ENSG00000137714	FDX1	ferredoxin 1
chr11	111154589	111155368	780	*	0.507057	7.87879e-05	0.00290268	Exon (uc001plc.3/341032, exon 3 of 4)	11	111169271	111179460	10190	1	120376	uc031qea.1	-13903	ENSG00000214290	COLCA2	colorectal cancer associated 2
chr11	112010173	112011115	943	*	0.601104	3.5062e-06	0.000384336	Distal Intergenic	11	112013974	112021796	7823	2	3606	uc001pna.2	10681	ENSG00000150782	IL18	interleukin 18
chr11	114493072	114493914	843	*	0.546603	5.04229e-05	0.00219546	Distal Intergenic	11	114441313	114466484	25172	2	54827	uc001ppd.3	-26588	ENSG00000137634	NXPE4	neurexophilin and PC-esterase domain family member 4
chr11	115581571	115582292	722	*	0.702666	2.72399e-06	0.000335551	Distal Intergenic	11	115628169	115630915	2747	2	283143	uc009yza.3	48623	NA	LINC00900	long intergenic non-protein coding RNA 900
chr11	118045540	118046469	930	*	0.56253	3.39443e-06	0.000379189	Promoter (<=1kb)	11	118033519	118047337	13819	2	6327	uc001psf.2	868	ENSG00000149575	SCN2B	sodium voltage-gated channel beta subunit 2
chr11	118132393	118133053	661	*	0.568212	3.97643e-06	0.000417567	Promoter (2-3kb)	11	118124131	118135251	11121	2	10205	uc001psn.3	2198	ENSG00000149573	MPZL2	myelin protein zero like 2
chr11	119203336	119204157	822	*	0.512073	1.68246e-05	0.0010486	Promoter (1-2kb)	11	119205210	119208024	2815	1	79102	uc001pwh.3	-1053	ENSG00000173456	RNF26	ring finger protein 26
chr11	120855593	120856210	618	*	-0.5224	4.33524e-06	0.000440872	Intron (uc001pxn.2/2900, intron 20 of 20)	11	120894803	120960354	65552	1	219899	uc009zay.3	-38593	ENSG00000154114	TBCEL	tubulin folding cofactor E like
chr11	125799406	125800341	936	*	0.842082	3.65771e-10	1.07547e-06	Distal Intergenic	11	125774261	125793006	18746	1	29118	uc001qcz.5	25145	ENSG00000109832	DDX25	DEAD-box helicase 25
chr11	127908057	127908860	804	*	0.548741	3.31797e-06	0.000376074	Distal Intergenic	11	128328656	128392205	63550	2	2113	uc009zcg.2	483345	ENSG00000134954	ETS1	ETS proto-oncogene 1, transcription factor
chr11	129868942	129869805	864	*	-0.513575	3.62594e-07	9.74423e-05	Promoter (2-3kb)	11	129872519	129875381	2863	1	440072	uc009zcu.2	-2714	NA	PRDM10-DT	PRDM10 divergent transcript
chr11	130486500	130487293	794	*	0.558961	6.24562e-05	0.00250753	Distal Intergenic	11	130542851	130587247	44397	1	283171	uc031qfg.1	-55558	ENSG00000175728	LINC02873	long intergenic non-protein coding RNA 2873
chr12	7507021	7507887	867	*	0.577719	9.12953e-05	0.00319342	3' UTR	12	7456928	7480969	24042	1	341392	uc001qsx.1	50093	ENSG00000215009	ACSM4	acyl-CoA synthetase medium chain family member 4
chr12	7944938	7945420	483	*	0.660625	2.6952e-06	0.000334291	Promoter (2-3kb)	12	7941995	7948655	6661	1	79923	uc009zfy.1	2943	ENSG00000111704	NANOG	Nanog homeobox
chr12	8162277	8163136	860	*	-0.538127	1.98749e-07	6.46e-05	Distal Intergenic	12	8185359	8202818	17460	1	55810	uc001qtt.1	-22223	ENSG00000065970	FOXJ2	forkhead box J2
chr12	8938029	8938860	832	*	0.564365	0.000210681	0.00549343	Distal Intergenic	12	8975150	9029381	54232	1	144568	uc001quz.5	-36290	ENSG00000166535	A2ML1	alpha-2-macroglobulin like 1
chr12	9777630	9778121	492	*	0.694919	4.24504e-05	0.00197201	Intron (uc031qfy.1/374443, intron 1 of 4)	12	9769880	9811010	41131	1	374443	uc031qfy.1	7750	ENSG00000256594	LOC374443	C-type lectin domain family 2 member D pseudogene
chr12	11084440	11085294	855	*	0.521919	3.0805e-05	0.00160061	Promoter (2-3kb)	12	11081834	11087444	5611	1	5555	uc009zhr.3	2606	ENSG00000134551	PRH2	proline rich protein HaeIII subfamily 2
chr12	11303593	11304224	632	*	0.606034	1.68483e-05	0.00104877	Intron (uc001qzb.4/100533464, intron 1 of 10)	12	11285884	11286843	960	2	259293	uc009zhs.1	-16750	ENSG00000256188	TAS2R30	taste 2 receptor member 30
chr12	12737016	12737838	823	*	0.641645	4.19236e-06	0.000433355	Distal Intergenic	12	12626216	12715448	89233	2	80824	uc001rao.2	-21568	ENSG00000111266	DUSP16	dual specificity phosphatase 16
chr12	14735052	14735582	531	*	0.562569	6.09178e-05	0.00246145	Distal Intergenic	12	14656597	14720791	64195	2	79887	uc001rcc.1	-14261	ENSG00000121316	PLBD1	phospholipase B domain containing 1
chr12	27119771	27120567	797	*	0.52779	3.97182e-05	0.00189078	Downstream (<=300bp)	12	27091305	27119581	28277	1	26127	uc001rhn.3	28466	ENSG00000111790	FGFR1OP2	FGFR1 oncogene partner 2
chr12	27184570	27185110	541	*	0.507136	0.000225117	0.00571191	Distal Intergenic	12	27175455	27183606	8152	1	9412	uc031qgt.1	9115	ENSG00000152944	MED21	mediator complex subunit 21
chr12	28447238	28447826	589	*	0.66245	2.03128e-06	0.000276903	Intron (uc001rio.3/55297, intron 4 of 14)	12	28459675	28703099	243425	1	55297	uc009zjl.3	-11849	ENSG00000123106	CCDC91	coiled-coil domain containing 91
chr12	29587796	29588667	872	*	0.674696	1.46163e-07	5.37202e-05	Intron (uc031qgu.1/101055625, intron 1 of 2)	12	29542227	29640257	98031	1	101055625	uc031qgw.1	45569	ENSG00000257599	OVCH1-AS1	OVCH1 antisense RNA 1
chr12	29762343	29763335	993	*	0.614144	1.77922e-06	0.00025853	Intron (uc001riz.3/83857, intron 2 of 13)	12	29653746	29794171	140426	2	83857	uc001riz.3	30836	ENSG00000133687	TMTC1	transmembrane O-mannosyltransferase targeting cadherins 1
chr12	31896362	31897002	641	*	0.676865	4.35588e-06	0.000441293	Distal Intergenic	12	31826486	31882108	55623	2	196394	uc009zjt.1	-14254	ENSG00000151743	AMN1	antagonist of mitotic exit network 1 homolog
chr12	32444932	32445575	644	*	0.715304	6.02329e-09	6.02149e-06	Intron (uc001rku.3/636, intron 2 of 9)	12	32487450	32491094	3645	1	636	uc001rkw.1	-41875	ENSG00000151746	BICD1	BICD cargo adaptor 1
chr12	46210726	46211114	389	*	0.61932	3.10171e-06	0.000362241	Intron (uc001ror.3/196528, intron 4 of 19)	12	46230524	46236017	5494	1	196528	uc001rot.1	-19410	ENSG00000189079	ARID2	AT-rich interaction domain 2
chr12	47975543	47976418	876	*	0.726903	2.14894e-09	3.70395e-06	Distal Intergenic	12	48055715	48099844	44130	2	79657	uc001rpr.3	123426	ENSG00000005175	RPAP3	RNA polymerase II associated protein 3
chr12	49409399	49410061	663	*	0.542586	7.47433e-05	0.00281966	Promoter (2-3kb)	12	49396055	49412531	16477	2	5571	uc010smd.2	2470	ENSG00000181929	PRKAG1	protein kinase AMP-activated non-catalytic subunit gamma 1
chr12	49542991	49543527	537	*	0.513852	0.000267456	0.00630603	Distal Intergenic	12	49521567	49525304	3738	2	10376	uc001rtm.3	-17687	ENSG00000123416	TUBA1B	tubulin alpha 1b
chr12	50313811	50314806	996	*	0.505571	1.85612e-05	0.00111916	Intron (uc001rvm.3/uc001rvm.3, intron 1 of 5)	12	50302666	50305646	2981	2	283332	uc001rvl.4	-8165	ENSG00000258135	LINC02396	long intergenic non-protein coding RNA 2396
chr12	53926307	53926908	602	*	0.510771	0.000122991	0.00385677	Exon (uc010sok.1/11016, exon 8 of 13)	12	53907768	53911392	3625	1	100652999	uc001sdx.3	18539	ENSG00000257550	LOC100652999	uncharacterized LOC100652999
chr12	56426828	56427222	395	*	0.544953	0.000104164	0.00348272	Exon (uc010sqa.1/64375, exon 6 of 7)	12	56418524	56432219	13696	1	64375	uc001sje.1	8304	ENSG00000123411	IKZF4	IKAROS family zinc finger 4
chr12	57470483	57471445	963	*	0.514327	9.1325e-06	0.000720013	Promoter (1-2kb)	12	57449426	57472574	23149	2	23306	uc001smx.3	1129	ENSG00000166881	NEMP1	nuclear envelope integral membrane protein 1
chr12	58144503	58145424	922	*	0.53115	1.0281e-05	0.00077046	Promoter (<=1kb)	12	58141510	58146230	4721	2	1019	uc001spv.3	806	ENSG00000135446	CDK4	cyclin dependent kinase 4
chr12	62427707	62428214	508	*	-0.587555	1.17464e-06	0.000201077	Intron (uc001sqw.3/338811, intron 1 of 4)	12	62102029	62586620	484592	2	338811	uc001sqw.3	158406	ENSG00000198673	TAFA2	TAFA chemokine like family member 2
chr12	62950014	62950422	409	*	0.512533	4.30319e-05	0.00197657	Intron (uc001sre.3/23041, intron 25 of 34)	12	62953690	62991363	37674	1	23041	uc001srg.3	-3268	ENSG00000061987	MON2	MON2 homolog, regulator of endosome-to-Golgi trafficking
chr12	65187169	65187852	684	*	0.512188	0.000372658	0.0078137	Intron (uc001ssh.2/23329, intron 2 of 12)	12	65179791	65274798	95008	1	23329	uc001ssh.2	7378	ENSG00000111490	TBC1D30	TBC1 domain family member 30
chr12	65657257	65657821	565	*	0.529676	0.000346841	0.00747279	Distal Intergenic	12	65672423	65860687	188265	1	253827	uc001ssm.3	-14602	ENSG00000174099	MSRB3	methionine sulfoxide reductase B3
chr12	65807932	65808615	684	*	0.552701	0.000151133	0.00442553	Intron (uc001ssm.3/253827, intron 5 of 6)	12	65672767	65860687	187921	1	253827	uc021qzy.1	135165	ENSG00000174099	MSRB3	methionine sulfoxide reductase B3
chr12	66568851	66569418	568	*	-0.519339	1.82139e-05	0.00110221	Distal Intergenic	12	66516849	66563807	46959	2	84298	uc010ssx.2	-5044	ENSG00000139233	LLPH	LLP homolog, long-term synaptic facilitation factor
chr12	69433086	69433620	535	*	0.647625	3.25813e-05	0.00166862	Distal Intergenic	12	69244956	69357020	112065	2	1368	uc001sur.3	-76066	ENSG00000135678	CPM	carboxypeptidase M
chr12	70943221	70943860	640	*	0.503188	0.000403455	0.00823207	Intron (uc001swb.4/5787, intron 19 of 31)	12	70910632	71003624	92993	2	5787	uc001swb.4	59764	ENSG00000127329	PTPRB	protein tyrosine phosphatase receptor type B
chr12	80026472	80027077	606	*	0.538027	2.24518e-05	0.00127674	Intron (uc001syx.3/5074, intron 2 of 6)	12	79985745	80084790	99046	2	5074	uc001syx.3	57713	ENSG00000177425	PAWR	pro-apoptotic WT1 regulator
chr12	82819939	82820796	858	*	0.701798	4.40994e-07	0.000108366	Intron (uc001szq.3/84190, intron 5 of 11)	12	82746083	82752584	6502	2	29080	uc021rbm.1	-67355	ENSG00000133773	CCDC59	coiled-coil domain containing 59
chr12	83219115	83219480	366	*	0.647232	3.27798e-05	0.00167193	Intron (uc001szr.1/160335, intron 1 of 5)	12	83080934	83528067	447134	1	160335	uc010suk.2	138181	ENSG00000179104	TMTC2	transmembrane O-mannosyltransferase targeting cadherins 2
chr12	90385508	90385997	490	*	0.56151	0.000222608	0.00569388	Distal Intergenic	12	90102732	90105729	2998	1	338758	uc001tbi.4	282776	ENSG00000271614	ATP2B1-AS1	ATP2B1 antisense RNA 1
chr12	92271208	92271619	412	*	0.596543	9.84356e-05	0.0033597	Distal Intergenic	12	92378752	92535489	156738	2	256021	uc031qiz.1	263870	ENSG00000257242	LINC01619	long intergenic non-protein coding RNA 1619
chr12	92481966	92482414	449	*	0.736171	1.87712e-06	0.000266556	Intron (uc031qiz.1/256021, intron 1 of 5)	12	92378752	92535489	156738	2	256021	uc031qiz.1	53075	ENSG00000257242	LINC01619	long intergenic non-protein coding RNA 1619
chr12	93761842	93762314	473	*	0.52271	1.57856e-05	0.00101126	Intron (uc021rbu.1/643339, intron 1 of 4)	12	93397534	93771512	373979	2	643339	uc021rbu.1	9198	NA	LOC643339	uncharacterized LOC643339
chr12	95147129	95147681	553	*	0.625097	4.29833e-06	0.000439371	Distal Intergenic	12	95228174	95228804	631	1	160313	uc001tdk.2	-80493	ENSG00000216306	KRT19P2	keratin 19 pseudogene 2
chr12	102320976	102321821	846	*	0.53662	2.06924e-05	0.00120689	Distal Intergenic	12	102271105	102317401	46297	1	55332	uc010svv.2	49871	ENSG00000136048	DRAM1	DNA damage regulated autophagy modulator 1
chr12	102322042	102322782	741	*	0.580234	3.81329e-05	0.00183807	Distal Intergenic	12	102271105	102317401	46297	1	55332	uc010svv.2	50937	ENSG00000136048	DRAM1	DNA damage regulated autophagy modulator 1
chr12	107303207	107304174	968	*	0.572852	0.000155485	0.00447691	Distal Intergenic	12	107349544	107367813	18270	1	90488	uc001tmb.3	-45370	ENSG00000151135	TMEM263	transmembrane protein 263
chr12	107401140	107401845	706	*	0.532637	0.000263007	0.0062572	Intron (uc001tmi.4/1407, intron 2 of 12)	12	107371069	107380944	9876	2	80298	uc001tmg.2	-20196	ENSG00000120832	MTERF2	mitochondrial transcription termination factor 2
chr12	112577518	112578261	744	*	0.610112	8.47656e-07	0.000164864	Intron (uc009zwb.2/10906, intron 4 of 4)	12	112563349	112591408	28060	1	10906	uc001ttp.3	14169	ENSG00000135148	TRAFD1	TRAF-type zinc finger domain containing 1
chr12	113037719	113038549	831	*	0.519608	3.86106e-05	0.00185394	Intron (uc010syl.2/22895, intron 1 of 21)	12	113012901	113336684	323784	1	22895	uc010syl.2	24818	ENSG00000089169	RPH3A	rabphilin 3A
chr12	122141470	122142060	591	*	0.533345	0.000137649	0.00413983	Distal Intergenic	12	122150658	122219974	69317	1	144404	uc001ubc.4	-8598	ENSG00000188735	TMEM120B	transmembrane protein 120B
chr12	123204189	123204887	699	*	0.539933	1.28721e-05	0.000878978	Promoter (2-3kb)	12	123199303	123201439	2137	2	8843	uc001ucy.4	-2750	ENSG00000255398	HCAR3	hydroxycarboxylic acid receptor 3
chr12	123693912	123694652	741	*	0.517171	7.70413e-05	0.00286739	5' UTR	12	123640946	123706442	65497	2	10198	uc001uel.3	11790	ENSG00000051825	MPHOSPH9	M-phase phosphoprotein 9
chr12	124440823	124441276	454	*	-0.578468	3.70307e-07	9.89828e-05	Intron (uc001ufw.1/80212, intron 1 of 4)	12	124420955	124430108	9154	2	80212	uc001ufv.1	-10715	ENSG00000119242	CCDC92	coiled-coil domain containing 92
chr12	125704744	125705711	968	*	0.833674	1.06507e-08	8.50651e-06	Distal Intergenic	12	125811162	126143589	332428	1	114795	uc001uhe.1	-105451	ENSG00000139364	TMEM132B	transmembrane protein 132B
chr12	127752429	127753274	846	*	0.585932	1.76462e-05	0.00108094	Distal Intergenic	12	127354040	127359236	5197	2	440117	uc001uhn.3	-393193	ENSG00000249873	LINC02372	long intergenic non-protein coding RNA 2372
chr12	129379840	129380554	715	*	0.643916	3.87294e-05	0.00185608	Intron (uc001uhx.1/144423, intron 3 of 7)	12	129348681	129469509	120829	1	144423	uc010tbh.1	31159	ENSG00000151948	GLT1D1	glycosyltransferase 1 domain containing 1
chr12	131707725	131708563	839	*	-0.584892	1.43484e-09	3.11828e-06	Distal Intergenic	12	131649556	131697476	47921	1	116437	uc001uiw.3	58169	ENSG00000204603	LINC01257	long intergenic non-protein coding RNA 1257
chr12	132468943	132469741	799	*	0.590597	3.775e-06	0.000404921	Intron (uc001ujj.2/57634, intron 4 of 7)	12	132445130	132565011	119882	1	57634	uc001ujm.3	23813	ENSG00000183495	EP400	E1A binding protein p400
chr13	21194794	21195423	630	*	0.55304	1.13611e-05	0.000818248	Intron (uc001unh.3/8100, intron 16 of 27)	13	21189932	21206278	16347	1	8100	uc001unl.1	4862	ENSG00000032742	IFT88	intraflagellar transport 88
chr13	23993344	23994001	658	*	0.679213	2.13877e-06	0.000283571	Promoter (<=1kb)	13	23993110	24003008	9899	1	100506680	uc001uor.2	234	ENSG00000229558	SACS-AS1	SACS antisense RNA 1
chr13	25841018	25841731	714	*	0.547219	9.12576e-06	0.000720013	Intron (uc001uqe.1/9107, intron 3 of 13)	13	25834712	25835940	1229	2	9107	uc021rhj.1	-5078	ENSG00000139505	MTMR6	myotubularin related protein 6
chr13	26854795	26855274	480	*	0.525249	0.000265467	0.00627987	Intron (uc001uqr.1/1024, intron 1 of 12)	13	26828756	26978569	149814	1	1024	uc001uqt.1	26039	ENSG00000132964	CDK8	cyclin dependent kinase 8
chr13	26907083	26907654	572	*	0.503123	0.000113456	0.00367299	Intron (uc001uqr.1/1024, intron 1 of 12)	13	26828756	26978569	149814	1	1024	uc001uqt.1	78327	ENSG00000132964	CDK8	cyclin dependent kinase 8
chr13	27297146	27297734	589	*	-0.866159	6.51199e-11	4.65003e-07	Distal Intergenic	13	27329339	27334922	5584	2	2835	uc010aal.3	37188	ENSG00000132975	GPR12	G protein-coupled receptor 12
chr13	31353246	31353750	505	*	0.685641	5.8048e-06	0.000540969	Distal Intergenic	13	31377343	31384782	7440	1	100874158	uc031qkx.1	-23593	ENSG00000237879	LINC00398	long intergenic non-protein coding RNA 398
chr13	32360062	32360509	448	*	0.58812	1.79837e-05	0.00109357	Intron (uc001utt.3/122042, intron 11 of 17)	13	32313679	32377009	63331	1	122042	uc010aba.3	46383	ENSG00000133105	RXFP2	relaxin family peptide receptor 2
chr13	32949604	32950170	567	*	0.542728	0.000691267	0.0117089	Intron (uc001uub.1/675, intron 20 of 26)	13	32945093	32953652	8560	1	675	uc031qkz.1	4511	ENSG00000139618	BRCA2	BRCA2 DNA repair associated
chr13	33619635	33620167	533	*	0.679625	1.5082e-06	0.000234852	Intron (uc001uur.1/9365, intron 1 of 3)	13	33590571	33640282	49712	1	9365	uc001uus.3	29064	ENSG00000133116	KL	klotho
chr13	33643844	33644593	750	*	0.737713	1.15012e-06	0.000199423	Distal Intergenic	13	33590571	33640282	49712	1	9365	uc001uus.3	53273	ENSG00000133116	KL	klotho
chr13	36921255	36921753	499	*	0.560187	0.000497284	0.00938243	Promoter (<=1kb)	13	36875775	36920934	45160	2	23111	uc001uvo.3	-321	ENSG00000133104	SPART	spartin
chr13	40014743	40015137	395	*	-0.570009	5.27666e-05	0.00224663	Intron (uc001uxf.3/10186, intron 2 of 3)	13	39917029	40177356	260328	2	10186	uc001uxf.3	162219	ENSG00000183722	LHFPL6	LHFPL tetraspan subfamily member 6
chr13	41119226	41119800	575	*	0.683377	2.16455e-06	0.000286231	Intron (uc010acc.1/2308, intron 2 of 2)	13	41025071	41055143	30073	2	646982	uc001uxk.3	-64083	ENSG00000215483	LINC00598	long intergenic non-protein coding RNA 598
chr13	41774315	41774842	528	*	0.619737	0.000131945	0.00400442	Intron (uc001uxv.1/uc001uxv.1, intron 3 of 3)	13	41765711	41768702	2992	2	84078	uc001uxw.1	-5613	ENSG00000120696	KBTBD7	kelch repeat and BTB domain containing 7
chr13	45217550	45218122	573	*	0.882547	9.70197e-10	2.24838e-06	Distal Intergenic	13	45006279	45150701	144423	2	8848	uc001uzo.2	-66849	ENSG00000102804	TSC22D1	TSC22 domain family member 1
chr13	46868671	46869355	685	*	0.516429	0.000508428	0.00953256	Promoter (2-3kb)	13	46870580	46871979	1400	2	100861554	uc031qll.1	2624	ENSG00000261097	LINC00563	long intergenic non-protein coding RNA 563
chr13	48478086	48479066	981	*	0.502725	4.58546e-07	0.000109667	Distal Intergenic	13	48516791	48575110	58320	2	8803	uc010tgb.2	96044	ENSG00000136143	SUCLA2	succinate-CoA ligase ADP-forming subunit beta
chr13	48930960	48931456	497	*	0.505324	0.000127521	0.00393067	Promoter (2-3kb)	13	48934153	48951170	17018	1	5925	uc010act.1	-2697	ENSG00000139687	RB1	RB transcriptional corepressor 1
chr13	49921785	49922461	677	*	0.537269	8.43383e-06	0.000689959	Intron (uc001vcw.3/81617, intron 5 of 8)	13	49882786	49975735	92950	2	81617	uc001vcw.3	53274	ENSG00000102547	CAB39L	calcium binding protein 39 like
chr13	51025187	51026133	947	*	0.545108	9.68645e-08	4.1032e-05	Intron (uc001vee.1/10301, intron 5 of 5)	13	50746154	50747751	1598	1	145165	uc001vej.3	279033	NA	ST13P4	ST13, Hsp70 interacting protein pseudogene 4
chr13	51218418	51219074	657	*	0.659287	1.14127e-06	0.000198768	Distal Intergenic	13	51381991	51424041	42051	1	100874074	uc001vey.3	-162917	ENSG00000176124	DLEU7-AS1	DLEU7 antisense RNA 1
chr13	52995569	52996071	503	*	0.513139	0.000278094	0.00647139	Intron (uc001vgq.3/51028, intron 10 of 13)	13	52951303	52980629	29327	2	55901	uc010tgz.2	-14940	ENSG00000136114	THSD1	thrombospondin type 1 domain containing 1
chr13	76063080	76064014	935	*	0.607783	3.4243e-06	0.000380291	Distal Intergenic	13	75858809	76056250	197442	2	9882	uc010aes.2	-6830	ENSG00000136111	TBC1D4	TBC1 domain family member 4
chr13	78231578	78232443	866	*	0.666969	8.72104e-06	0.000705374	Distal Intergenic	13	78271989	78338377	66389	1	122060	uc001vkk.3	-39546	ENSG00000139737	SLAIN1	SLAIN motif family member 1
chr13	78358671	78359151	481	*	0.502137	0.00018753	0.00506686	Distal Intergenic	13	78317151	78338377	21227	1	122060	uc001vkm.2	41520	ENSG00000139737	SLAIN1	SLAIN motif family member 1
chr13	80378093	80378651	559	*	0.713726	1.30724e-06	0.000214391	Distal Intergenic	13	80079509	80130212	50704	1	54602	uc001vlg.3	298584	ENSG00000102471	NDFIP2	Nedd4 family interacting protein 2
chr13	83235196	83235908	713	*	0.509667	0.000216335	0.00558729	Distal Intergenic	13	84451343	84456528	5186	2	114798	uc001vlk.3	1220620	ENSG00000178235	SLITRK1	SLIT and NTRK like family member 1
chr13	96534124	96534602	479	*	0.56851	7.61866e-06	0.000640846	Intron (uc001vmt.3/55757, intron 27 of 38)	13	96529156	96547558	18403	2	55757	uc001vmu.1	12956	ENSG00000102595	UGGT2	UDP-glucose glycoprotein glucosyltransferase 2
chr13	99269845	99270362	518	*	-0.599335	6.88188e-07	0.000145759	Distal Intergenic	13	99102455	99229396	126942	2	8428	uc010tim.1	-40449	ENSG00000102572	STK24	serine/threonine kinase 24
chr13	101055901	101056528	628	*	0.652779	3.44647e-06	0.000380291	Intron (uc001voo.3/5095, intron 19 of 23)	13	101116691	101133269	16579	2	100885777	uc031qna.1	76741	NA	PCCA-AS1	PCCA antisense RNA 1
chr13	102351734	102352182	449	*	0.542895	0.000542004	0.00997133	Intron (uc001vpb.4/9358, intron 8 of 10)	13	102142303	102368796	226494	1	9358	uc031qnc.1	209431	ENSG00000198542	ITGBL1	integrin subunit beta like 1
chr13	110428151	110428683	533	*	-0.544122	1.36891e-07	5.0757e-05	Intron (uc001vqv.3/8660, intron 1 of 1)	13	110406184	110438914	32731	2	8660	uc001vqv.3	10231	ENSG00000185950	IRS2	insulin receptor substrate 2
chr13	111284440	111284957	518	*	-0.541759	1.42049e-05	0.000932958	Promoter (1-2kb)	13	111286892	111292342	5451	1	55739	uc021rmn.1	-1935	ENSG00000213995	NAXD	NAD(P)HX dehydratase
chr13	114803593	114804267	675	*	-0.553524	9.42777e-08	4.02775e-05	Promoter (1-2kb)	13	114786880	114801669	14790	2	22821	uc010aha.1	-1924	ENSG00000185989	RASA3	RAS p21 protein activator 3
chr13	114872436	114872989	554	*	-0.552875	1.32622e-07	5.06039e-05	Intron (uc001vui.3/22821, intron 1 of 23)	13	114747194	114898095	150902	2	22821	uc001vui.3	25106	ENSG00000185989	RASA3	RAS p21 protein activator 3
chr13	114947782	114948569	788	*	-0.556666	1.8017e-06	0.000260283	Distal Intergenic	13	114782713	114898095	115383	2	22821	uc010tkl.1	-49687	ENSG00000185989	RASA3	RAS p21 protein activator 3
chr14	21354777	21355380	604	*	0.540661	2.49556e-05	0.00137987	Distal Intergenic	14	21359562	21360507	946	1	6037	uc001vyj.3	-4182	ENSG00000169397	RNASE3	ribonuclease A family member 3
chr14	21418819	21419368	550	*	0.548028	7.55483e-05	0.00283505	Intron (uc010aif.2/6036, intron 1 of 1)	14	21423630	21424594	965	1	6036	uc001vyl.1	-4262	ENSG00000169385	RNASE2	ribonuclease A family member 2
chr14	23722949	23723451	503	*	-0.588408	1.12078e-05	0.000810742	Distal Intergenic	14	23742844	23755309	12466	2	57594	uc001wja.2	31858	ENSG00000215271	HOMEZ	homeobox and leucine zipper encoding
chr14	31000917	31001890	974	*	0.68089	2.90717e-09	4.19759e-06	Distal Intergenic	14	31028329	31077275	48947	1	55632	uc010tpe.1	-26439	ENSG00000092140	G2E3	G2/M-phase specific E3 ubiquitin protein ligase
chr14	35601750	35602419	670	*	0.652944	5.9967e-06	0.000550205	Intron (uc001wsy.2/9692, intron 4 of 7)	14	35591758	35743497	151740	1	9692	uc031qof.1	9992	ENSG00000100890	PRORP	protein only RNase P catalytic subunit
chr14	36060999	36061339	341	*	0.603178	0.000204145	0.00537911	Intron (uc010amp.3/253959, intron 13 of 17)	14	36003248	36006260	3013	1	84684	uc001wth.1	57751	ENSG00000168348	INSM2	INSM transcriptional repressor 2
chr14	45410395	45410946	552	*	0.547896	0.000222494	0.00569388	Intron (uc001wvq.4/54813, intron 2 of 4)	14	45393527	45430335	36809	2	54813	uc001wvq.4	19389	ENSG00000179454	KLHL28	kelch like family member 28
chr14	48009086	48009622	537	*	-0.58745	2.14087e-05	0.00123713	Intron (uc001wwj.4/161357, intron 1 of 16)	14	47340143	48095728	755586	2	161357	uc010ani.3	86106	ENSG00000139915	MDGA2	MAM domain containing glycosylphosphatidylinositol anchor 2
chr14	51626773	51627720	948	*	0.55794	9.24183e-06	0.000725201	Distal Intergenic	14	51462785	51562422	99638	2	114088	uc001wyz.4	-64351	ENSG00000100505	TRIM9	tripartite motif containing 9
chr14	53335641	53336348	708	*	0.532718	5.49686e-06	0.000519396	Intron (uc001xad.3/10979, intron 10 of 14)	14	53241911	53258386	16476	2	64841	uc001xab.3	-77255	ENSG00000100522	GNPNAT1	glucosamine-phosphate N-acetyltransferase 1
chr14	55626371	55626829	459	*	0.520295	0.000200779	0.00532138	Intron (uc001xbs.3/9787, intron 13 of 18)	14	55595935	55612148	16214	1	3958	uc021rtj.1	30436	ENSG00000131981	LGALS3	galectin 3
chr14	67203556	67204171	616	*	0.710125	1.26458e-06	0.000213548	Intron (uc001xiw.3/10243, intron 2 of 10)	14	67289963	67648525	358563	1	10243	uc010tsu.2	-85792	ENSG00000171723	GPHN	gephyrin
chr14	71369428	71370219	792	*	0.687439	2.23371e-07	6.84981e-05	Distal Intergenic	14	71374122	71479537	105416	1	22990	uc001xmn.4	-3903	ENSG00000100731	PCNX1	pecanex 1
chr14	72112585	72113126	542	*	0.763153	3.53303e-09	4.36081e-06	Intron (uc001xms.3/26037, intron 4 of 21)	14	72064951	72206120	141170	1	26037	uc010ttm.2	47634	ENSG00000197555	SIPA1L1	signal induced proliferation associated 1 like 1
chr14	72189363	72190353	991	*	0.581229	1.90727e-06	0.000269167	Intron (uc001xms.3/26037, intron 15 of 21)	14	72064951	72206120	141170	1	26037	uc010ttm.2	124412	ENSG00000197555	SIPA1L1	signal induced proliferation associated 1 like 1
chr14	72450281	72450798	518	*	-0.521471	0.000121343	0.0038364	Intron (uc021rvv.1/9628, intron 1 of 15)	14	72399786	73033238	633453	1	9628	uc021rwb.1	50495	ENSG00000182732	RGS6	regulator of G protein signaling 6
chr14	73509583	73510419	837	*	0.512084	5.18122e-05	0.00221956	Distal Intergenic	14	73525221	73567884	42664	1	58517	uc001xnn.4	-14802	ENSG00000119707	RBM25	RNA binding motif protein 25
chr14	75849733	75850447	715	*	0.583585	0.000123888	0.00387277	Distal Intergenic	14	75894509	75939404	44896	1	122953	uc010asj.3	-44062	ENSG00000140044	JDP2	Jun dimerization protein 2
chr14	82067195	82067740	546	*	0.545199	0.000796119	0.012895	Distal Intergenic	14	81965154	82000205	35052	2	6400	uc001xvo.4	-66990	ENSG00000071537	SEL1L	SEL1L adaptor subunit of ERAD E3 ubiquitin ligase
chr14	86064434	86065385	952	*	0.602212	1.45501e-06	0.000228718	Intron (uc001xvr.3/23768, intron 1 of 1)	14	85996572	86094270	97699	1	23768	uc010atd.3	67862	ENSG00000185070	FLRT2	fibronectin leucine rich transmembrane protein 2
chr14	88514848	88515560	713	*	0.586115	4.95812e-06	0.000484993	Intron (uc001xvw.3/283587, intron 2 of 3)	14	88490894	88553688	62795	1	283587	uc001xvw.3	23954	ENSG00000258867	LINC01146	long intergenic non-protein coding RNA 1146
chr14	91843473	91843964	492	*	-0.52734	1.53605e-07	5.60433e-05	Intron (uc010aty.3/440193, intron 3 of 29)	14	91805454	91883182	77729	2	440193	uc010twk.1	39218	ENSG00000015133	CCDC88C	coiled-coil domain containing 88C
chr14	92460110	92460707	598	*	0.510808	0.000103328	0.0034617	Exon (uc010auf.2/9321, exon 9 of 15)	14	92434243	92482205	47963	2	9321	uc010auf.2	21498	ENSG00000100815	TRIP11	thyroid hormone receptor interactor 11
chr14	93748520	93749139	620	*	0.578884	5.44286e-05	0.00229394	Intron (uc010aur.3/55727, intron 1 of 7)	14	93703896	93761283	57388	2	55727	uc010aur.3	12144	ENSG00000011114	BTBD7	BTB domain containing 7
chr14	97248745	97249344	600	*	0.512497	0.00132124	0.0178676	Distal Intergenic	14	97263684	97347951	84268	1	7443	uc001yft.3	-14340	ENSG00000100749	VRK1	VRK serine/threonine kinase 1
chr14	97318229	97319146	918	*	0.568371	3.21657e-06	0.00036961	Intron (uc001yft.3/7443, intron 5 of 12)	14	97263684	97347951	84268	1	7443	uc001yft.3	54545	ENSG00000100749	VRK1	VRK serine/threonine kinase 1
chr15	28385001	28385527	527	*	0.603466	0.000126565	0.00391704	Intron (uc001zbj.4/8924, intron 78 of 92)	15	28356183	28362697	6515	2	8924	uc001zbi.4	-22304	ENSG00000128731	HERC2	HECT and RLD domain containing E3 ubiquitin protein ligase 2
chr15	31479231	31479818	588	*	0.527457	0.000467679	0.00906084	Distal Intergenic	15	31293264	31453476	160213	2	4308	uc021sia.1	-25755	ENSG00000134160	TRPM1	transient receptor potential cation channel subfamily M member 1
chr15	34457210	34457539	330	*	0.596213	0.000122693	0.00385677	Intron (uc001zhp.3/79768, intron 1 of 9)	15	34432875	34502297	69423	2	79768	uc001zhp.3	44758	ENSG00000134152	KATNBL1	katanin regulatory subunit B1 like 1
chr15	38821665	38822196	532	*	0.666211	1.60946e-05	0.00101706	Intron (uc001zkd.4/10125, intron 2 of 15)	15	38780302	38811572	31271	2	10125	uc010bbg.3	-10093	ENSG00000172575	RASGRP1	RAS guanyl releasing protein 1
chr15	39850221	39850995	775	*	0.512321	0.000106401	0.00352172	Distal Intergenic	15	39873280	39889668	16389	1	7057	uc001zkh.3	-22285	ENSG00000137801	THBS1	thrombospondin 1
chr15	40501377	40501887	511	*	0.579935	0.000157688	0.00450918	Exon (uc001zkx.4/701, exon 17 of 23)	15	40509629	40569688	60060	1	56924	uc010bbl.3	-7742	ENSG00000137843	PAK6	p21 (RAC1) activated kinase 6
chr15	40831463	40831909	447	*	0.732371	1.81608e-08	1.30165e-05	Intron (uc001zly.3/90416, intron 3 of 3)	15	40824083	40824749	667	2	359821	uc001zlz.2	-6714	NA	MRPL42P5	mitochondrial ribosomal protein L42 pseudogene 5
chr15	41355575	41356106	532	*	0.516119	0.00108582	0.0156968	Intron (uc001zni.3/54617, intron 14 of 35)	15	41271079	41408340	137262	2	54617	uc001zni.3	52234	ENSG00000128908	INO80	INO80 complex ATPase subunit
chr15	41750452	41751106	655	*	0.523505	4.38229e-05	0.0019968	Intron (uc001zny.3/23168, intron 4 of 17)	15	41786056	41795757	9702	1	3706	uc001znz.3	-34950	ENSG00000137825	ITPKA	inositol-trisphosphate 3-kinase A
chr15	42349498	42350016	519	*	0.511102	9.57042e-05	0.00330371	Distal Intergenic	15	42273780	42342901	69122	2	123745	uc021sjp.1	-6597	ENSG00000188089	PLA2G4E	phospholipase A2 group IVE
chr15	42403197	42404074	878	*	0.570584	2.64036e-06	0.000331603	Distal Intergenic	15	42359881	42386752	26872	2	283748	uc001zox.3	-16445	ENSG00000159337	PLA2G4D	phospholipase A2 group IVD
chr15	42503534	42504042	509	*	0.530965	0.000152485	0.00443874	3' UTR	15	42450899	42500502	49604	2	23339	uc001zpd.3	-3032	ENSG00000166887	VPS39	VPS39 subunit of HOPS complex
chr15	44105292	44105983	692	*	0.504082	5.02268e-06	0.000488822	Exon (uc001zth.1/4236, exon 5 of 9)	15	44096733	44116951	20219	2	4236	uc001zth.1	10968	ENSG00000140259	MFAP1	microfibril associated protein 1
chr15	44885423	44886394	972	*	0.627074	3.11063e-07	8.83436e-05	Intron (uc001ztx.3/80208, intron 26 of 39)	15	44865555	44892830	27276	2	80208	uc001zty.1	6436	ENSG00000104133	SPG11	SPG11 vesicle trafficking associated, spatacsin
chr15	45137515	45137936	422	*	0.53533	9.76423e-05	0.00334979	Distal Intergenic	15	45028540	45060025	31486	1	140691	uc010bdy.1	108975	ENSG00000185880	TRIM69	tripartite motif containing 69
chr15	49525678	49526171	494	*	-0.590465	8.58107e-07	0.00016625	Intron (uc001zxi.1/2585, intron 3 of 9)	15	49462443	49622002	159560	1	2585	uc010ufc.1	63235	ENSG00000156958	GALK2	galactokinase 2
chr15	50333862	50334408	547	*	0.55544	0.000240781	0.0059493	Intron (uc010ber.3/79895, intron 5 of 28)	15	50150435	50405513	255079	2	79895	uc010ber.3	71105	ENSG00000104043	ATP8B4	ATPase phospholipid transporting 8B4 (putative)
chr15	51781540	51781954	415	*	0.631508	0.00015543	0.00447691	Intron (uc002abf.3/23312, intron 20 of 42)	15	51739921	51773820	33900	2	23312	uc002abd.3	-7720	ENSG00000104093	DMXL2	Dmx like 2
chr15	51873229	51873668	440	*	0.554392	0.000166353	0.00467108	Intron (uc002abf.3/23312, intron 1 of 42)	15	51739921	51914967	175047	2	23312	uc002abf.3	41299	ENSG00000104093	DMXL2	Dmx like 2
chr15	52643356	52643858	503	*	0.540485	0.000111304	0.00362443	Promoter (<=1kb)	15	52599480	52643678	44199	2	4644	uc010ugd.1	0	ENSG00000197535	MYO5A	myosin VA
chr15	55721528	55722099	572	*	0.504911	0.00235085	0.0259115	Intron (uc002acy.3/100533483, intron 8 of 15)	15	55700723	55710910	10188	1	145788	uc002ada.3	20805	ENSG00000261652	C15orf65	chromosome 15 open reading frame 65
chr15	56965229	56965631	403	*	0.500199	0.00181793	0.0219495	Intron (uc010bfp.3/54816, intron 4 of 13)	15	56922374	56974675	52302	2	54816	uc010bfp.3	9044	ENSG00000137871	ZNF280D	zinc finger protein 280D
chr15	63919581	63920065	485	*	0.557003	7.2669e-06	0.000625191	Intron (uc002amp.3/8925, intron 70 of 77)	15	63879909	63893026	13118	2	100130855	uc002amk.3	-26555	ENSG00000259248	USP3-AS1	USP3 antisense RNA 1
chr15	64841324	64841852	529	*	0.513678	3.83519e-05	0.00184684	Intron (uc002ann.3/23060, intron 1 of 8)	15	64791619	64978266	186648	1	23060	uc002ann.3	49705	ENSG00000180357	ZNF609	zinc finger protein 609
chr15	65240836	65241711	876	*	0.605082	5.90011e-06	0.000545133	Intron (uc002aoa.3/348094, intron 13 of 14)	15	65214120	65251041	36922	1	348094	uc010bha.3	26716	ENSG00000166839	ANKDD1A	ankyrin repeat and death domain containing 1A
chr15	65935577	65936180	604	*	0.515941	4.4773e-05	0.00201971	Promoter (<=1kb)	15	65935243	65948598	13356	1	9187	uc010uji.2	334	ENSG00000074621	SLC24A1	solute carrier family 24 member 1
chr15	67158861	67159596	736	*	0.639779	7.22364e-07	0.00014943	Exon (uc002aqi.3/uc002aqi.3, exon 1 of 1)	15	67000930	67074337	73408	1	4091	uc002aqg.3	157931	ENSG00000137834	SMAD6	SMAD family member 6
chr15	67588414	67588968	555	*	0.549418	0.000126613	0.00391704	Intron (uc002aqm.3/64799, intron 4 of 5)	15	67493013	67547536	54524	2	79719	uc010uju.3	-40878	ENSG00000103591	AAGAB	alpha and gamma adaptin binding protein
chr15	68303791	68304568	778	*	0.605272	1.71116e-05	0.00106383	Distal Intergenic	15	68346572	68446077	99506	1	8554	uc010ujx.2	-42004	ENSG00000033800	PIAS1	protein inhibitor of activated STAT 1
chr15	68328203	68329138	936	*	0.723477	1.86963e-08	1.31624e-05	Distal Intergenic	15	68346572	68446077	99506	1	8554	uc010ujx.2	-17434	ENSG00000033800	PIAS1	protein inhibitor of activated STAT 1
chr15	71144468	71145339	872	*	0.513412	2.1857e-05	0.00125289	Promoter (<=1kb)	15	71145618	71342436	196819	1	54839	uc002asu.3	-279	ENSG00000137821	LRRC49	leucine rich repeat containing 49
chr15	72544639	72545330	692	*	0.515547	0.000307231	0.00691132	Intron (uc002aua.3/56965, intron 12 of 19)	15	72533522	72558332	24811	2	56965	uc002aua.3	13002	ENSG00000137817	PARP6	poly(ADP-ribose) polymerase family member 6
chr15	73588762	73589527	766	*	0.537933	5.5499e-05	0.00232144	Intron (uc002avm.4/4756, intron 26 of 28)	15	73612200	73661605	49406	2	10021	uc002avp.3	72078	ENSG00000138622	HCN4	hyperpolarization activated cyclic nucleotide gated potassium channel 4
chr15	76297660	76298513	854	*	0.665458	4.31892e-07	0.000107941	Intron (uc002bbo.3/145957, intron 3 of 5)	15	76251363	76301634	50272	2	145957	uc002bbp.2	3121	ENSG00000169752	NRG4	neuregulin 4
chr15	76933661	76934102	442	*	0.676846	1.25393e-05	0.000871734	Intron (uc010bkr.3/49855, intron 5 of 14)	15	76640527	77021078	380552	2	49855	uc010bkr.3	86976	ENSG00000140386	SCAPER	S-phase cyclin A associated protein in the ER
chr15	81788269	81788886	618	*	0.5209	0.000218257	0.00561769	Distal Intergenic	15	81629983	81666418	36436	2	342125	uc002bgp.3	-121851	ENSG00000188869	TMC3	transmembrane channel like 3
chr15	86526367	86527085	719	*	0.523477	0.00080978	0.013055	Distal Intergenic	15	86685242	87572283	887042	1	123624	uc002blz.1	-158157	ENSG00000273540	AGBL1	AGBL carboxypeptidase 1
chr15	90427719	90428293	575	*	0.509444	7.98344e-05	0.00293205	Intron (uc002boq.4/10239, intron 3 of 5)	15	90373831	90437617	63787	2	10239	uc002boq.4	9324	ENSG00000157823	AP3S2	adaptor related protein complex 3 subunit sigma 2
chr15	90490517	90491256	740	*	0.517753	7.17216e-05	0.00274343	Distal Intergenic	15	90443832	90456222	12391	2	348110	uc002bou.2	-34295	ENSG00000242498	ARPIN	actin related protein 2/3 complex inhibitor
chr15	91875522	91875911	390	*	0.775377	3.98387e-07	0.000103049	Distal Intergenic	15	91643182	91844539	201358	1	9899	uc010uqv.2	232340	ENSG00000185518	SV2B	synaptic vesicle glycoprotein 2B
chr15	91927367	91928218	852	*	0.567126	2.88755e-06	0.00034886	Distal Intergenic	15	91643182	91844539	201358	1	9899	uc010uqv.2	284185	ENSG00000185518	SV2B	synaptic vesicle glycoprotein 2B
chr15	92524422	92524918	497	*	-0.610135	1.96033e-07	6.46e-05	Intron (uc002bqx.2/28232, intron 2 of 9)	15	92397565	92706228	308664	1	28232	uc002bqz.1	126857	ENSG00000176463	SLCO3A1	solute carrier organic anion transporter family member 3A1
chr15	100006805	100007725	921	*	0.508221	1.91499e-06	0.000269167	Distal Intergenic	15	100106133	100256629	150497	1	4205	uc002bve.3	-98408	ENSG00000068305	MEF2A	myocyte enhancer factor 2A
chr15	100088902	100089856	955	*	0.5265	0.000172425	0.00477488	Distal Intergenic	15	100106133	100256629	150497	1	4205	uc002bve.3	-16277	ENSG00000068305	MEF2A	myocyte enhancer factor 2A
chr16	17414394	17414993	600	*	-0.607077	4.77306e-09	5.166e-06	Intron (uc002dfa.3/64131, intron 2 of 11)	16	17196181	17564738	368558	2	64131	uc002dfa.3	149745	ENSG00000103489	XYLT1	xylosyltransferase 1
chr16	19105849	19106802	954	*	0.517635	1.85891e-05	0.00111949	Distal Intergenic	16	19125254	19132952	7699	1	162073	uc002dft.3	-18452	ENSG00000205730	ITPRIPL2	ITPRIP like 2
chr16	20864315	20864947	633	*	0.583115	4.19664e-06	0.000433355	Intron (uc002dht.3/112479, intron 2 of 9)	16	20807666	20817795	10130	2	112479	uc002dhu.1	-46520	ENSG00000196678	ERI2	ERI1 exoribonuclease family member 2
chr16	21617177	21617832	656	*	0.502273	0.000312742	0.00698811	Intron (uc021tel.1/uc021tel.1, intron 2 of 3)	16	21610856	21668792	57937	1	51108	uc002djf.3	6321	ENSG00000197006	METTL9	methyltransferase like 9
chr16	25217351	25218184	834	*	0.562297	0.000125504	0.00390376	Distal Intergenic	16	25228285	25240253	11969	1	343	uc002doc.3	-10101	ENSG00000103375	AQP8	aquaporin 8
chr16	27812157	27813049	893	*	0.554805	5.02514e-06	0.000488822	Intron (uc010bxz.1/146395, intron 5 of 5)	16	27788187	27791692	3506	1	23247	uc010vco.2	23970	ENSG00000047578	KATNIP	katanin interacting protein
chr16	30165073	30165739	667	*	0.540109	1.2951e-05	0.000883159	Intron (uc010bzb.2/552900, intron 2 of 4)	16	30194731	30198544	3814	1	11151	uc010vej.2	-28992	ENSG00000102879	CORO1A	coronin 1A
chr16	32180450	32181412	963	*	0.627551	0.000239553	0.00593363	Distal Intergenic	16	32162609	32163874	1266	2	440362	uc002ecx.4	-16576	NA	NA	NA
chr16	47093572	47094249	678	*	0.727502	2.07635e-06	0.000278996	Distal Intergenic	16	47115431	47143622	28192	2	81831	uc002eeq.2	49373	ENSG00000171208	NETO2	neuropilin and tolloid like 2
chr16	48167410	48167953	544	*	0.538887	0.000171773	0.00476808	Exon (uc002eey.1/94160, exon 7 of 29)	16	48116884	48180385	63502	2	94160	uc002eey.1	12432	ENSG00000140798	ABCC12	ATP binding cassette subfamily C member 12
chr16	53473776	53474333	558	*	0.545267	3.09246e-05	0.00160349	Intron (uc002ehi.4/5934, intron 2 of 21)	16	53469561	53504097	34537	1	5934	uc010vgv.1	4215	ENSG00000103479	RBL2	RB transcriptional corepressor like 2
chr16	53516386	53517197	812	*	0.522527	0.000135053	0.00407645	Intron (uc002ehi.4/5934, intron 21 of 21)	16	53525192	53537170	11979	2	64400	uc002ehk.3	19973	ENSG00000166971	AKTIP	AKT interacting protein
chr16	57391674	57392585	912	*	0.530211	4.20842e-06	0.000433355	Promoter (<=1kb)	16	57392695	57400102	7408	1	6367	uc002elh.3	-110	ENSG00000102962	CCL22	C-C motif chemokine ligand 22
chr16	58914061	58914528	468	*	0.632646	1.9499e-06	0.000270738	Intron (uc031qwk.1/uc031qwk.1, intron 2 of 3)	16	58741035	58768246	27212	2	2806	uc010vim.1	-145815	ENSG00000125166	GOT2	glutamic-oxaloacetic transaminase 2
chr16	67160546	67161195	650	*	0.627669	5.56159e-06	0.000523487	Intron (uc002erc.3/80262, intron 4 of 16)	16	67153998	67170211	16214	1	80262	uc002ere.1	6548	ENSG00000125149	PHAF1	phagosome assembly factor 1
chr16	68926026	68926459	434	*	0.570878	5.80735e-05	0.00238718	Intron (uc002ewi.4/79613, intron 7 of 17)	16	68877509	69119085	241577	1	79613	uc002ewi.4	48517	ENSG00000103047	TANGO6	transport and golgi organization 6 homolog
chr16	71598095	71598802	708	*	0.563302	3.89934e-05	0.00186443	Distal Intergenic	16	71600754	71610998	10245	2	6898	uc002fap.2	12196	ENSG00000198650	TAT	tyrosine aminotransferase
chr16	72041189	72041751	563	*	0.566585	1.03399e-05	0.000771402	Promoter (<=1kb)	16	72042643	72059316	16674	1	1723	uc002fbp.3	-892	ENSG00000102967	DHODH	dihydroorotate dehydrogenase (quinone)
chr16	75031477	75032307	831	*	0.618021	3.76226e-07	0.00010003	Promoter (<=1kb)	16	75032915	75138903	105989	1	84937	uc010vmz.1	-608	ENSG00000186187	ZNRF1	zinc and ring finger 1
chr16	82096259	82096837	579	*	0.592016	0.000562934	0.0102111	Intron (uc002fgv.3/3294, intron 1 of 4)	16	82068858	82132139	63282	1	3294	uc002fgv.3	27401	ENSG00000086696	HSD17B2	hydroxysteroid 17-beta dehydrogenase 2
chr16	82429647	82430595	949	*	0.705474	1.88756e-05	0.00112771	Distal Intergenic	16	82181767	82203829	22063	2	10200	uc002fgw.3	-225818	ENSG00000135698	MPHOSPH6	M-phase phosphoprotein 6
chr16	85400584	85401157	574	*	-0.517434	5.2155e-08	2.60697e-05	Distal Intergenic	16	85339832	85339931	100	2	100847022	uc031qxb.1	-60653	ENSG00000266307	MIR5093	microRNA 5093
chr16	85829560	85830541	982	*	0.583983	9.45918e-07	0.000178685	Promoter (2-3kb)	16	85812231	85833148	20918	2	10328	uc002fjd.3	2607	ENSG00000131148	EMC8	ER membrane protein complex subunit 8
chr16	87986079	87986697	619	*	-0.607587	5.65717e-08	2.71898e-05	Promoter (1-2kb)	16	87985038	88110924	125887	1	54971	uc010vow.2	1041	ENSG00000172530	BANP	BTG3 associated nuclear protein
chr16	88512904	88513510	607	*	-0.534342	2.41114e-08	1.5858e-05	Distal Intergenic	16	88520014	88601574	81561	1	161882	uc002fkv.3	-6504	ENSG00000179588	ZFPM1	zinc finger protein, FOG family member 1
chr16	88543145	88543895	751	*	-0.566375	8.60327e-09	7.81881e-06	Intron (uc002fkv.3/161882, intron 1 of 9)	16	88535326	88535439	114	1	100847057	uc031qxh.1	7819	ENSG00000263456	MIR5189	microRNA 5189
chr16	88554267	88554924	658	*	-0.584985	3.69497e-09	4.39745e-06	Intron (uc002fkv.3/161882, intron 2 of 9)	16	88535326	88535439	114	1	100847057	uc031qxh.1	18941	ENSG00000263456	MIR5189	microRNA 5189
chr17	5291628	5292315	688	*	0.57474	4.14653e-07	0.000104679	3' UTR	17	5322961	5332985	10025	1	84268	uc002gbp.1	-30646	ENSG00000129197	RPAIN	RPA interacting protein
chr17	6541893	6542825	933	*	0.536099	2.59794e-05	0.00142388	Promoter (1-2kb)	17	6544222	6547861	3640	1	84817	uc002gdf.4	-1397	ENSG00000129235	TXNDC17	thioredoxin domain containing 17
chr17	7472362	7473303	942	*	0.625738	1.81469e-06	0.000260653	Promoter (2-3kb)	17	7475602	7478976	3375	1	100533955	uc031qyn.1	-2299	NA	SENP3-EIF4A1	SENP3-EIF4A1 readthrough (NMD candidate)
chr17	8136771	8137468	698	*	0.598714	6.72354e-05	0.00262956	Intron (uc002gkq.4/80169, intron 10 of 22)	17	8123948	8127361	3414	2	284029	uc002gkp.4	-9410	ENSG00000178977	LINC00324	long intergenic non-protein coding RNA 324
chr17	8758850	8759532	683	*	-0.536721	1.07214e-08	8.50651e-06	Intron (uc002glq.1/146850, intron 1 of 20)	17	8706055	8770994	64940	2	146850	uc002glq.1	11462	ENSG00000276231	PIK3R6	phosphoinositide-3-kinase regulatory subunit 6
chr17	8833793	8834404	612	*	0.543441	6.44349e-05	0.00255212	Intron (uc002glu.4/23533, intron 1 of 17)	17	8782233	8815834	33602	2	23533	uc002glt.3	-17959	ENSG00000141506	PIK3R5	phosphoinositide-3-kinase regulatory subunit 5
chr17	9764333	9765093	761	*	0.702254	6.02213e-05	0.00245127	Exon (uc002gmd.1/9340, exon 8 of 13)	17	9729381	9793022	63642	1	9340	uc002gmd.1	34952	ENSG00000065325	GLP2R	glucagon like peptide 2 receptor
chr17	9802583	9803359	777	*	0.534895	0.000166527	0.00467108	Intron (uc002gme.1/5957, intron 2 of 2)	17	9801027	9808684	7658	2	5957	uc002gme.1	5325	ENSG00000109047	RCVRN	recoverin
chr17	9961995	9962673	679	*	0.526107	0.00033148	0.00725439	Intron (uc010coh.1/8522, intron 1 of 14)	17	9813926	9940064	126139	2	8522	uc002gmj.1	-21931	ENSG00000007237	GAS7	growth arrest specific 7
chr17	9984728	9985282	555	*	0.620482	4.34466e-05	0.00198508	Intron (uc010coh.1/8522, intron 1 of 14)	17	9813926	10017870	203945	2	8522	uc010coh.1	32588	ENSG00000007237	GAS7	growth arrest specific 7
chr17	15162084	15162938	855	*	0.576603	1.40081e-06	0.00022162	Promoter (1-2kb)	17	15133096	15164093	30998	2	5376	uc002goj.3	1155	ENSG00000109099	PMP22	peripheral myelin protein 22
chr17	17386903	17387383	481	*	-0.505558	1.17101e-05	0.000837382	Intron (uc002grh.1/55090, intron 1 of 1)	17	17380300	17396534	16235	1	55090	uc002grh.1	6603	ENSG00000141026	MED9	mediator complex subunit 9
chr17	18381354	18381997	644	*	-0.532141	1.77733e-05	0.00108739	Promoter (1-2kb)	17	18380099	18398259	18161	1	654346	uc010vyb.2	1255	ENSG00000171916	LGALS9C	galectin 9C
chr17	20790800	20791473	674	*	0.6375	1.65999e-05	0.00104239	Exon (uc002gyg.1/uc002gyg.1, exon 2 of 4)	17	20766708	20799453	32746	2	339184	uc002gyf.3	7980	ENSG00000205212	CCDC144NL	CCDC144A N-terminal pseudogene
chr17	26502108	26502705	598	*	-0.550787	3.557e-08	1.97552e-05	Intron (uc010crj.3/51701, intron 7 of 10)	17	26553589	26555085	1497	1	23615	uc002haa.3	-50884	ENSG00000237575	PYY2	peptide YY 2 (pseudogene)
chr17	27093252	27093671	420	*	0.553438	0.000236554	0.00589539	5' UTR	17	27071023	27077976	6954	1	9618	uc002hcs.3	22229	ENSG00000076604	TRAF4	TNF receptor associated factor 4
chr17	28807603	28808289	687	*	0.628083	4.68011e-07	0.000111398	5' UTR	17	28804426	28853832	49407	1	9527	uc002hff.3	3177	ENSG00000108587	GOSR1	golgi SNAP receptor complex member 1
chr17	30236970	30237500	531	*	0.733024	5.82599e-06	0.000541287	Distal Intergenic	17	30207200	30228729	21530	2	55813	uc010wbw.1	-8241	ENSG00000108651	UTP6	UTP6 small subunit processome component
chr17	30829788	30830469	682	*	0.591046	1.35005e-05	0.000909112	Intron (uc002hho.1/4642, intron 21 of 21)	17	30814105	30818271	4167	1	8851	uc002hhn.3	15683	ENSG00000176749	CDK5R1	cyclin dependent kinase 5 regulatory subunit 1
chr17	32297827	32298489	663	*	0.506252	0.00236019	0.0259969	Intron (uc002hhu.3/40, intron 1 of 9)	17	31340106	32483825	1143720	2	40	uc002hhu.3	185336	ENSG00000108684	ASIC2	acid sensing ion channel subunit 2
chr17	33094155	33094547	393	*	0.65267	1.24864e-05	0.000870477	Distal Intergenic	17	32907768	32966337	58570	1	124842	uc002hif.3	186387	ENSG00000181291	TMEM132E	transmembrane protein 132E
chr17	33179492	33180194	703	*	0.560872	1.03643e-05	0.000772068	Distal Intergenic	17	33254878	33288528	33651	2	10693	uc002hig.3	108334	ENSG00000132141	CCT6B	chaperonin containing TCP1 subunit 6B
chr17	33428143	33428768	626	*	0.567925	0.000160473	0.0045472	Exon (uc002hiq.2/100529207, exon 5 of 7)	17	33426811	33433500	6690	2	5892	uc010ctj.2	4732	ENSG00000185379	RAD51D	RAD51 paralog D
chr17	34156564	34157327	764	*	0.57035	2.47511e-06	0.000317838	Intron (uc002hkc.4/8148, intron 7 of 15)	17	34136488	34171372	34885	1	8148	uc010ctw.1	20076	ENSG00000270647	TAF15	TATA-box binding protein associated factor 15
chr17	34409378	34409998	621	*	0.556355	7.00053e-05	0.00270001	Distal Intergenic	17	34415603	34417506	1904	2	6348	uc002hkv.3	7508	ENSG00000277632	CCL3	C-C motif chemokine ligand 3
chr17	40832016	40832813	798	*	0.504544	3.74189e-05	0.0018159	Promoter (1-2kb)	17	40831420	40833845	2426	2	2826	uc002iax.4	1032	ENSG00000184451	CCR10	C-C motif chemokine receptor 10
chr17	41221813	41222184	372	*	0.563118	0.000133524	0.00404341	Intron (uc010whl.2/672, intron 14 of 21)	17	41215350	41256973	41624	2	672	uc010whq.1	34789	ENSG00000012048	BRCA1	BRCA1 DNA repair associated
chr17	53769875	53770544	670	*	0.803344	4.76882e-08	2.40777e-05	Distal Intergenic	17	53796988	53800225	3238	2	55273	uc002iuj.4	29681	ENSG00000166292	TMEM100	transmembrane protein 100
chr17	54079629	54080217	589	*	0.655434	6.12422e-05	0.00247069	Distal Intergenic	17	54230836	54560007	329172	1	162282	uc002iun.1	-150619	ENSG00000153930	ANKFN1	ankyrin repeat and fibronectin type III domain containing 1
chr17	54216753	54217585	833	*	0.531774	2.93124e-05	0.00155374	Distal Intergenic	17	54230836	54560007	329172	1	162282	uc002iun.1	-13251	ENSG00000153930	ANKFN1	ankyrin repeat and fibronectin type III domain containing 1
chr17	55290627	55291411	785	*	0.649209	6.835e-06	0.000600435	Distal Intergenic	17	55333212	55757299	424088	1	124540	uc010wnm.1	-41801	ENSG00000153944	MSI2	musashi RNA binding protein 2
chr17	55852032	55852822	791	*	0.62932	6.20013e-07	0.000136506	Distal Intergenic	17	55916287	55927433	11147	2	51649	uc002ivc.3	74611	ENSG00000181610	MRPS23	mitochondrial ribosomal protein S23
chr17	57063425	57064115	691	*	0.538228	0.000120195	0.00381747	Intron (uc002iwy.4/4591, intron 24 of 24)	17	57060000	57184266	124267	2	4591	uc002iwy.4	120151	ENSG00000108395	TRIM37	tripartite motif containing 37
chr17	57882249	57883033	785	*	-0.537171	1.22787e-05	0.00086254	Intron (uc002ixu.4/81671, intron 7 of 11)	17	57918627	57918698	72	1	406991	uc002ixv.3	-35594	ENSG00000284190	MIR21	microRNA 21
chr17	58159354	58160215	862	*	0.619095	2.60691e-08	1.69229e-05	Distal Intergenic	17	58120552	58156292	35741	2	63897	uc002iyk.1	-3062	ENSG00000068097	HEATR6	HEAT repeat containing 6
chr17	59378553	59379059	507	*	0.70154	5.15374e-07	0.000118714	Intron (uc002iyu.4/54828, intron 22 of 23)	17	59322577	59470199	147623	1	54828	uc002izc.4	55976	ENSG00000141376	BCAS3	BCAS3 microtubule associated cell migration factor
chr17	60858033	60858874	842	*	0.53467	4.7044e-05	0.00209208	Intron (uc010ddr.3/162333, intron 3 of 10)	17	60778675	60884011	105337	2	162333	uc010ddr.3	25137	ENSG00000173838	MARCHF10	membrane associated ring-CH-type finger 10
chr17	61831136	61831585	450	*	0.59394	3.73454e-05	0.00181444	Intron (uc002jbs.4/57003, intron 9 of 12)	17	61780195	61819330	39136	2	92335	uc002jbr.3	-11806	ENSG00000266173	STRADA	STE20 related adaptor alpha
chr17	62590789	62591445	657	*	0.614271	2.78552e-06	0.000339596	Intron (uc002jep.1/64750, intron 3 of 18)	17	62528957	62532633	3677	1	90799	uc002jeo.1	61832	ENSG00000258890	CEP95	centrosomal protein 95
chr17	62624508	62624975	468	*	0.56542	4.30752e-05	0.00197657	Intron (uc002jep.1/64750, intron 1 of 18)	17	62540735	62658386	117652	2	64750	uc002jep.1	33411	ENSG00000108854	SMURF2	SMAD specific E3 ubiquitin protein ligase 2
chr17	66185401	66185938	538	*	-0.50842	1.95087e-05	0.00114675	Distal Intergenic	17	66194801	66196443	1643	1	440461	uc010wqn.2	-8863	NA	ARHGAP27P2	Rho GTPase activating protein 27 pseudogene 2
chr17	66523455	66524086	632	*	0.507358	9.84688e-05	0.0033597	Exon (uc002jhg.4/5573, exon 8 of 11)	17	66511535	66547457	35923	1	5573	uc031ref.1	11920	ENSG00000108946	PRKAR1A	protein kinase cAMP-dependent type I regulatory subunit alpha
chr17	70694848	70695217	370	*	-0.514841	0.000316716	0.00704642	Intron (uc002jja.3/201266, intron 7 of 9)	17	70594180	70636611	42432	2	400619	uc021ucl.1	-58237	ENSG00000227036	LINC00511	long intergenic non-protein coding RNA 511
chr17	71474411	71475268	858	*	-0.506213	2.18107e-08	1.45361e-05	Intron (uc010dfm.3/54549, intron 2 of 44)	17	71353509	71433961	80453	2	54549	uc010dfn.2	-40450	ENSG00000069188	SDK2	sidekick cell adhesion molecule 2
chr17	71687891	71688739	849	*	0.648067	1.02086e-05	0.000768493	Distal Intergenic	17	71330523	71640227	309705	2	54549	uc010dfm.3	-47664	ENSG00000069188	SDK2	sidekick cell adhesion molecule 2
chr17	72497841	72498405	565	*	0.531005	8.77502e-05	0.00310197	Distal Intergenic	17	72517313	72527613	10301	2	124599	uc002jkx.2	29208	ENSG00000178789	CD300LB	CD300 molecule like family member b
chr17	75604026	75604960	935	*	-0.55071	8.3631e-09	7.74128e-06	Distal Intergenic	17	75543023	75561103	18081	1	100507351	uc021udz.1	61003	NA	LOC100507351	uncharacterized LOC100507351
chr17	78828078	78828454	377	*	-0.538544	3.28619e-06	0.000373318	Intron (uc010wuf.1/57521, intron 10 of 11)	17	78923236	78940173	16938	1	57521	uc002jyu.1	-94782	ENSG00000141564	RPTOR	regulatory associated protein of MTOR complex 1
chr17	79130784	79131331	548	*	-0.583644	1.56771e-08	1.15238e-05	Intron (uc010dia.3/9625, intron 1 of 13)	17	79139307	79155778	16472	1	388428	uc010wuk.1	-7976	ENSG00000225180	PVALEF	parvalbumin like EF-hand containing
chr18	3476515	3476880	366	*	-0.534063	2.89553e-05	0.00154135	Intron (uc002kmd.2/uc002kmd.2, intron 1 of 1)	18	3455412	3458406	2995	1	7050	uc002kmc.3	21103	ENSG00000177426	TGIF1	TGFB induced factor homeobox 1
chr18	3775213	3775759	547	*	0.50072	0.000271636	0.00637752	Intron (uc002kme.2/9229, intron 2 of 9)	18	3496030	3845358	349329	2	9229	uc002kme.2	69599	ENSG00000170579	DLGAP1	DLG associated protein 1
chr18	7173477	7174386	910	*	0.500367	0.000561977	0.0102036	Distal Intergenic	18	6941743	7117813	176071	2	284217	uc010wzj.2	-55664	ENSG00000101680	LAMA1	laminin subunit alpha 1
chr18	9675188	9675882	695	*	0.531489	6.07512e-05	0.00246082	Distal Intergenic	18	9708228	9862553	154326	1	11031	uc002kog.2	-32346	ENSG00000168461	RAB31	RAB31, member RAS oncogene family
chr18	11881975	11882820	846	*	0.506647	0.000173524	0.0047955	3' UTR	18	11857437	11885683	28247	1	2774	uc010wzt.2	24538	ENSG00000141404	GNAL	G protein subunit alpha L
chr18	18791492	18791987	496	*	0.638684	3.47171e-05	0.0017336	Distal Intergenic	18	18822203	19035091	212889	1	80000	uc002ktf.1	-30216	ENSG00000141449	GREB1L	GREB1 like retinoic acid receptor coactivator
chr18	22044755	22045518	764	*	0.53006	0.000420478	0.00843065	Intron (uc002kvi.3/59340, intron 1 of 2)	18	22040593	22059921	19329	1	59340	uc010xbd.2	4162	ENSG00000134489	HRH4	histamine receptor H4
chr18	29624462	29625170	709	*	0.696953	3.19299e-08	1.87767e-05	Intron (uc002kxf.1/54941, intron 3 of 5)	18	29598445	29653154	54710	1	54941	uc002kxf.1	26017	ENSG00000101695	RNF125	ring finger protein 125
chr18	33339954	33340644	691	*	0.709429	8.85466e-07	0.000169579	Distal Intergenic	18	33234533	33291798	57266	1	2589	uc002kzb.3	105421	ENSG00000141429	GALNT1	polypeptide N-acetylgalactosaminyltransferase 1
chr18	34423077	34423855	779	*	0.571562	2.25922e-05	0.00128326	Intron (uc021uiw.1/57536, intron 3 of 4)	18	34377981	34409179	31199	2	25941	uc031rhz.1	-13898	ENSG00000134779	TPGS2	tubulin polyglutamylase complex subunit 2
chr18	42265259	42266219	961	*	0.651929	5.81175e-06	0.000540969	Intron (uc002lay.3/26040, intron 1 of 3)	18	42260863	42648475	387613	1	26040	uc010dni.3	4396	ENSG00000152217	SETBP1	SET binding protein 1
chr18	42619287	42620128	842	*	0.633798	1.30947e-06	0.000214391	Intron (uc010dni.3/26040, intron 5 of 5)	18	42550047	42550131	85	2	100422829	uc021uje.1	-69156	ENSG00000265957	MIR4319	microRNA 4319
chr18	43504409	43504999	591	*	0.519325	6.26714e-05	0.00251101	Intron (uc002lbm.3/57724, intron 14 of 43)	18	43437787	43497784	59998	2	57724	uc002lbn.2	-6625	ENSG00000152223	EPG5	ectopic P-granules autophagy protein 5 homolog
chr18	43538926	43539567	642	*	0.790357	4.93822e-09	5.166e-06	Intron (uc002lbm.3/57724, intron 1 of 43)	18	43427574	43547305	119732	2	57724	uc002lbm.3	7738	ENSG00000152223	EPG5	ectopic P-granules autophagy protein 5 homolog
chr18	44095557	44096085	529	*	0.74682	9.59793e-07	0.000179683	Promoter (2-3kb)	18	44056935	44099049	42115	2	125336	uc002lcd.4	2964	ENSG00000167210	LOXHD1	lipoxygenase homology PLAT domains 1
chr18	45681603	45682301	699	*	0.527755	0.000236406	0.00589539	Intron (uc010dnu.3/201501, intron 1 of 2)	18	45553639	45691937	138299	2	201501	uc010dnu.3	9636	ENSG00000184828	ZBTB7C	zinc finger and BTB domain containing 7C
chr18	47899110	47899540	431	*	0.57891	1.52339e-06	0.000235748	Promoter (1-2kb)	18	47901392	47920538	19147	1	220134	uc002let.3	-1852	ENSG00000154839	SKA1	spindle and kinetochore associated complex subunit 1
chr18	51783867	51784687	821	*	0.579174	1.26851e-05	0.000875298	Distal Intergenic	18	51795849	51824604	28756	1	11201	uc002lfj.4	-11162	ENSG00000101751	POLI	DNA polymerase iota
chr18	54607223	54607901	679	*	-0.502988	3.65282e-06	0.000395208	Intron (uc002lgk.1/23335, intron 25 of 27)	18	54721804	54739350	17547	2	100885779	uc031ril.1	131449	ENSG00000258609	LINC-ROR	long intergenic non-protein coding RNA, regulator of reprogramming
chr18	55234852	55235510	659	*	0.589485	1.40744e-05	0.000927233	Intron (uc002lgp.4/2235, intron 4 of 10)	18	55212073	55253969	41897	2	2235	uc002lgp.4	18459	ENSG00000066926	FECH	ferrochelatase
chr18	55241191	55241839	649	*	0.511302	0.00108958	0.0157279	Intron (uc002lgp.4/2235, intron 2 of 10)	18	55212073	55253969	41897	2	2235	uc002lgp.4	12130	ENSG00000066926	FECH	ferrochelatase
chr18	55374011	55374565	555	*	0.569713	2.94583e-05	0.00155817	Intron (uc002lgv.1/100505549, intron 2 of 5)	18	55306687	55405276	98590	1	100505549	uc002lgv.1	67324	ENSG00000267040	LOC100505549	uncharacterized LOC100505549
chr18	55588795	55589347	553	*	0.729282	3.13524e-07	8.85395e-05	Distal Intergenic	18	55313659	55470327	156669	2	5205	uc002lgw.3	-118468	ENSG00000081923	ATP8B1	ATPase phospholipid transporting 8B1
chr18	56028864	56029794	931	*	0.518396	7.58711e-06	0.000640611	Intron (uc002lgx.3/23327, intron 18 of 29)	18	55990464	56024484	34021	1	23327	uc010dpm.1	38400	ENSG00000049759	NEDD4L	NEDD4 like E3 ubiquitin protein ligase
chr18	60750382	60750991	610	*	0.592041	1.27623e-05	0.000876211	Distal Intergenic	18	60790579	60986613	196035	2	596	uc002lit.1	235622	ENSG00000171791	BCL2	BCL2 apoptosis regulator
chr18	61009872	61010695	824	*	0.650608	4.0846e-07	0.000103639	Intron (uc010dpw.3/2531, intron 7 of 9)	18	60790579	60986657	196079	2	596	uc002liu.1	-23215	ENSG00000171791	BCL2	BCL2 apoptosis regulator
chr18	62083160	62083682	523	*	0.531755	0.000698893	0.0117782	Exon (uc002ljx.3/284294, exon 8 of 10)	18	61880318	61927290	46973	2	400654	uc002ljy.3	-155870	ENSG00000266952	LINC01538	long intergenic non-protein coding RNA 1538
chr18	65028840	65029400	561	*	-0.547757	0.000330051	0.00723263	Distal Intergenic	18	65183783	65566856	383074	1	643542	uc021ulh.1	-154383	ENSG00000265533	DSEL-AS1	DSEL antisense RNA 1
chr18	66532360	66533048	689	*	0.693945	2.9355e-06	0.00035155	Intron (uc002lkk.2/79839, intron 6 of 9)	18	66490611	66565030	74420	1	79839	uc002lkj.1	41749	ENSG00000150636	CCDC102B	coiled-coil domain containing 102B
chr18	72625845	72626673	829	*	0.574281	1.7971e-06	0.000260283	Intron (uc010dqu.2/55628, intron 6 of 6)	18	72342923	72777628	434706	1	55628	uc002llw.2	282922	ENSG00000215421	ZNF407	zinc finger protein 407
chr18	74866455	74866888	434	*	0.610185	3.55722e-07	9.74423e-05	Distal Intergenic	18	74724739	74844774	120036	2	4155	uc002lmr.3	-21681	ENSG00000197971	MBP	myelin basic protein
chr18	77544025	77544550	526	*	0.522035	0.000214923	0.00556629	Distal Intergenic	18	77623668	77659816	36149	1	26251	uc010xfl.2	-79118	ENSG00000178342	KCNG2	potassium voltage-gated channel modifier subfamily G member 2
chr19	2004888	2005393	506	*	-0.640404	4.03955e-09	4.69574e-06	Intron (uc002lup.1/55643, intron 1 of 8)	19	1985447	2015702	30256	2	55643	uc002lup.1	10309	ENSG00000133243	BTBD2	BTB domain containing 2
chr19	2183804	2184279	476	*	-0.693262	1.61433e-11	2.01731e-07	Intron (uc002lvb.4/84444, intron 2 of 27)	19	2164148	2232577	68430	1	84444	uc002lvb.4	19656	ENSG00000104885	DOT1L	DOT1 like histone lysine methyltransferase
chr19	5125145	5125726	582	*	-0.635132	2.42966e-10	8.09642e-07	Intron (uc002mbq.4/23030, intron 11 of 22)	19	5070629	5153608	82980	1	23030	uc002mbr.4	54516	ENSG00000127663	KDM4B	lysine demethylase 4B
chr19	6368924	6369713	790	*	0.649412	1.11616e-06	0.000195759	Promoter (2-3kb)	19	6372444	6375261	2818	1	84266	uc002meo.2	-2731	ENSG00000125652	ALKBH7	alkB homolog 7
chr19	10214188	10214812	625	*	-0.500574	0.000130014	0.00397747	Promoter (<=1kb)	19	10203013	10213425	10413	2	83854	uc002mmy.1	-763	ENSG00000130812	ANGPTL6	angiopoietin like 6
chr19	12238687	12239479	793	*	0.59721	6.00279e-06	0.000550205	Distal Intergenic	19	12242168	12248544	6377	2	7568	uc002mte.2	9065	ENSG00000132010	ZNF20	zinc finger protein 20
chr19	15158502	15159232	731	*	0.657245	1.7221e-05	0.00106614	Promoter (1-2kb)	19	15160291	15169103	8813	1	23581	uc010dzv.2	-1059	ENSG00000105141	CASP14	caspase 14
chr19	15259977	15260503	527	*	0.54963	7.42611e-05	0.00280782	Distal Intergenic	19	15225785	15236577	10793	2	10994	uc002nam.3	-23400	ENSG00000105135	ILVBL	ilvB acetolactate synthase like
chr19	16013347	16014142	796	*	0.614197	1.51975e-05	0.000984001	Distal Intergenic	19	15996734	16008884	12151	2	8529	uc010xou.1	-4463	ENSG00000186115	CYP4F2	cytochrome P450 family 4 subfamily F member 2
chr19	16326635	16327407	773	*	0.63106	3.16334e-06	0.000366866	Intron (uc002ndu.2/8907, intron 5 of 11)	19	16308665	16346156	37492	1	8907	uc010xpd.1	17970	ENSG00000072958	AP1M1	adaptor related protein complex 1 subunit mu 1
chr19	17146507	17147349	843	*	0.520745	2.97053e-05	0.00156792	Distal Intergenic	19	17003762	17137625	133864	2	27151	uc002nfb.3	-8882	ENSG00000160111	CPAMD8	C3 and PZP like alpha-2-macroglobulin domain containing 8
chr19	19095547	19096165	619	*	0.533149	4.30661e-05	0.00197657	Distal Intergenic	19	19040010	19052041	12032	2	9454	uc002nkv.2	-43506	ENSG00000051128	HOMER3	homer scaffold protein 3
chr19	28296598	28297377	780	*	0.549625	0.0013966	0.0184485	Exon (uc002nry.1/uc002nry.1, exon 2 of 2)	19	28281401	28284848	3448	2	148189	uc002nrx.3	-11750	ENSG00000261824	LINC00662	long intergenic non-protein coding RNA 662
chr19	33722261	33722852	592	*	0.502095	3.12229e-05	0.00161728	Distal Intergenic	19	33702445	33716756	14312	2	56301	uc010xrq.2	-5505	ENSG00000130876	SLC7A10	solute carrier family 7 member 10
chr19	36974544	36974973	430	*	0.618356	4.75432e-05	0.00210483	Intron (uc002oea.4/84924, intron 1 of 4)	19	36936021	36980337	44317	2	84924	uc002oea.4	5364	ENSG00000186017	ZNF566	zinc finger protein 566
chr19	42096511	42097231	721	*	0.611884	7.09697e-06	0.000615872	Distal Intergenic	19	42082531	42093197	10667	1	90273	uc002org.4	13980	ENSG00000007129	CEACAM21	CEA cell adhesion molecule 21
chr19	42978712	42979707	996	*	0.618793	2.61391e-06	0.000330381	Intron (uc010eif.2/100996307, intron 1 of 2)	19	42932695	42947136	14442	2	284340	uc002otu.3	-31576	ENSG00000189377	CXCL17	C-X-C motif chemokine ligand 17
chr19	43866833	43867460	628	*	0.853109	2.88943e-06	0.00034886	3' UTR	19	43857825	43867480	9656	1	57126	uc010eis.3	9008	ENSG00000204936	CD177	CD177 molecule
chr19	43931565	43932346	782	*	0.572732	0.000471946	0.00910913	Distal Intergenic	19	43919035	43922767	3733	1	83639	uc010xwo.2	12530	ENSG00000131126	TEX101	testis expressed 101
chr19	44406059	44406780	722	*	0.596634	6.08997e-05	0.00246145	Promoter (<=1kb)	19	44395956	44405955	10000	2	100505715	uc002oxt.3	-104	ENSG00000267058	LOC100505715	uncharacterized LOC100505715
chr19	44646115	44646883	769	*	0.501395	0.000223583	0.00570136	Promoter (<=1kb)	19	44645710	44664462	18753	1	10780	uc002oym.3	405	ENSG00000263002	ZNF234	zinc finger protein 234
chr19	45095534	45096307	774	*	0.654524	1.21787e-06	0.000207059	Distal Intergenic	19	45116940	45140081	23142	1	147710	uc021uvj.1	-20633	ENSG00000216588	IGSF23	immunoglobulin superfamily member 23
chr19	45128469	45128962	494	*	0.623929	9.10814e-06	0.000720013	Promoter (1-2kb)	19	45127004	45138791	11788	1	147710	uc002ozk.3	1465	ENSG00000216588	IGSF23	immunoglobulin superfamily member 23
chr19	46816230	46817226	997	*	0.620336	1.1127e-06	0.000195759	Intron (uc002peg.4/64344, intron 8 of 12)	19	46720995	46809806	88812	2	100873770	uc031rlk.1	-6424	ENSG00000200267	RNU6-66P	RNA, U6 small nuclear 66, pseudogene
chr19	51675198	51675679	482	*	0.502091	0.000969477	0.0145874	Exon (uc002pvy.4/284367, exon 4 of 6)	19	51670585	51676780	6196	1	284367	uc010ycv.2	4613	ENSG00000171101	SIGLEC17P	sialic acid binding Ig like lectin 17, pseudogene
chr19	51708516	51709035	520	*	0.620918	1.08088e-06	0.000192072	Distal Intergenic	19	51728335	51742993	14659	1	945	uc010eos.1	-19300	ENSG00000105383	CD33	CD33 molecule
chr19	52128347	52128988	642	*	0.617206	7.65987e-06	0.000641337	Intron (uc002pxe.4/8778, intron 8 of 8)	19	52114756	52133727	18972	2	8778	uc002pxe.4	4739	ENSG00000268500	SIGLEC5	sialic acid binding Ig like lectin 5
chr19	52258683	52259195	513	*	0.616007	4.48824e-05	0.00202112	Distal Intergenic	19	52249023	52255150	6128	2	2357	uc021uyn.1	-3533	ENSG00000171051	FPR1	formyl peptide receptor 1
chr19	54759173	54759802	630	*	0.510346	8.50516e-05	0.00305128	Promoter (1-2kb)	19	54754410	54761108	6699	2	10990	uc002qfa.1	1306	ENSG00000105609	LILRB5	leukocyte immunoglobulin like receptor B5
chr19	55276582	55277230	649	*	0.762799	1.13283e-06	0.000197987	Intron (uc010erw.1/3804, intron 6 of 7)	19	55281265	55295778	14514	1	3802	uc002qhb.1	-4035	ENSG00000125498	KIR2DL1	killer cell immunoglobulin like receptor, two Ig domains and long cytoplasmic tail 1
chr19	57721915	57722597	683	*	0.522955	2.47988e-06	0.000317838	Intron (uc002qob.3/9422, intron 3 of 3)	19	57702868	57734214	31347	1	9422	uc002qob.3	19047	ENSG00000083844	ZNF264	zinc finger protein 264
chr19	59072891	59073882	992	*	0.586869	9.286e-06	0.000727525	Promoter (2-3kb)	19	59070553	59086164	15612	1	100131691	uc002qtm.4	2338	ENSG00000267858	MZF1-AS1	MZF1 antisense RNA 1
chr20	1548127	1548715	589	*	0.526388	9.81529e-05	0.00335477	Intron (uc002wfk.4/10326, intron 2 of 3)	20	1514897	1538343	23447	2	128646	uc002wfi.3	-9784	ENSG00000125900	SIRPD	signal regulatory protein delta
chr20	1934553	1935211	659	*	0.617438	5.1756e-06	0.000497505	Intron (uc002wfu.1/uc002wfu.1, intron 2 of 3)	20	1959402	1973452	14051	2	5173	uc010gaj.3	38241	ENSG00000101327	PDYN	prodynorphin
chr20	2058321	2059222	902	*	0.678658	3.39163e-07	9.41837e-05	Distal Intergenic	20	2082528	2129198	46671	1	140901	uc002wfw.4	-23306	ENSG00000125834	STK35	serine/threonine kinase 35
chr20	2067818	2068598	781	*	0.718863	2.3086e-06	0.000301293	Distal Intergenic	20	2082528	2129198	46671	1	140901	uc002wfw.4	-13930	ENSG00000125834	STK35	serine/threonine kinase 35
chr20	2233783	2234304	522	*	0.519226	0.000989551	0.0147782	Distal Intergenic	20	2276613	2321725	45113	1	7053	uc002wfx.4	-42309	ENSG00000125780	TGM3	transglutaminase 3
chr20	2300571	2301422	852	*	0.646625	9.92659e-07	0.000183771	Intron (uc002wfx.4/7053, intron 7 of 12)	20	2276613	2321725	45113	1	7053	uc002wfx.4	23958	ENSG00000125780	TGM3	transglutaminase 3
chr20	3508448	3509278	831	*	0.537067	4.24224e-06	0.000435417	Intron (uc002wil.2/8455, intron 1 of 24)	20	3451665	3631769	180105	1	8455	uc002wim.2	56783	ENSG00000088812	ATRN	attractin
chr20	5704910	5705489	580	*	0.567932	0.000113304	0.00367046	Distal Intergenic	20	5731043	5844559	113517	1	149840	uc002wmf.3	-25554	ENSG00000171984	SHLD1	shieldin complex subunit 1
chr20	6764248	6764820	573	*	0.559528	9.25656e-05	0.00322882	Distal Intergenic	20	6748745	6760910	12166	1	650	uc002wmu.1	15503	ENSG00000125845	BMP2	bone morphogenetic protein 2
chr20	7956608	7957310	703	*	0.698751	1.9331e-07	6.46e-05	Distal Intergenic	20	7866021	7921093	55073	2	54363	uc010gbu.3	-35515	ENSG00000101323	HAO1	hydroxyacid oxidase 1
chr20	8310196	8311117	922	*	0.64014	8.3261e-07	0.000163832	Intron (uc010zrb.1/23236, intron 2 of 27)	20	8112912	8865547	752636	1	23236	uc002wnb.4	197284	ENSG00000182621	PLCB1	phospholipase C beta 1
chr20	17482967	17483398	432	*	-0.510644	1.24324e-05	0.000869137	Intron (uc002wpo.3/631, intron 5 of 7)	20	17474550	17512013	37464	2	631	uc002wpo.3	28615	ENSG00000125864	BFSP1	beaded filament structural protein 1
chr20	18023131	18023640	510	*	0.786073	6.31956e-07	0.000137341	Intron (uc002wqi.1/58495, intron 2 of 3)	20	18004796	18038521	33726	2	58495	uc002wqi.1	14881	ENSG00000125850	OVOL2	ovo like zinc finger 2
chr20	20754256	20754755	500	*	0.550391	0.000114029	0.00368676	Distal Intergenic	20	20370272	20693266	322995	2	57186	uc010zsg.2	-60990	ENSG00000188559	RALGAPA2	Ral GTPase activating protein catalytic subunit alpha 2
chr20	23366443	23366826	384	*	-0.53378	0.000345722	0.00745511	Intron (uc002wta.3/63908, intron 7 of 10)	20	23356710	23375834	19125	2	63908	uc010zss.1	9008	ENSG00000125814	NAPB	NSF attachment protein beta
chr20	31898195	31899122	928	*	0.556486	2.2324e-06	0.000292112	Distal Intergenic	20	31890537	31895772	5236	1	92747	uc002wyx.1	7658	ENSG00000125999	BPIFB1	BPI fold containing family B member 1
chr20	33304984	33305419	436	*	0.582411	0.000157026	0.00450503	Intron (uc002xav.3/23054, intron 15 of 15)	20	33292148	33301237	9090	1	58476	uc002xau.1	12836	ENSG00000078804	TP53INP2	tumor protein p53 inducible nuclear protein 2
chr20	33934669	33935512	844	*	0.544068	1.5704e-05	0.00100895	5' UTR	20	33890369	33894862	4494	2	55245	uc002xcc.3	-39807	ENSG00000101019	UQCC1	ubiquinol-cytochrome c reductase complex assembly factor 1
chr20	36122362	36123014	653	*	0.503271	0.000138166	0.00414741	Distal Intergenic	20	36149607	36152090	2484	1	4826	uc002xhd.3	-26593	ENSG00000053438	NNAT	neuronatin
chr20	39590770	39591675	906	*	0.679678	2.53428e-07	7.63108e-05	Distal Intergenic	20	39657462	39659162	1701	1	7150	uc010ggd.1	-65787	ENSG00000198900	TOP1	DNA topoisomerase I
chr20	48218859	48219392	534	*	0.514301	9.03918e-05	0.00317515	Distal Intergenic	20	48120411	48184707	64297	2	5740	uc010zyi.2	-34152	ENSG00000124212	PTGIS	prostaglandin I2 synthase
chr20	48240669	48241108	440	*	0.5596	8.16204e-06	0.000674347	Distal Intergenic	20	48120411	48184707	64297	2	5740	uc010zyi.2	-55962	ENSG00000124212	PTGIS	prostaglandin I2 synthase
chr20	48256635	48257254	620	*	0.509643	0.00015988	0.00453553	Exon (uc002xuu.4/9334, exon 6 of 9)	20	48120411	48184707	64297	2	5740	uc010zyi.2	-71928	ENSG00000124212	PTGIS	prostaglandin I2 synthase
chr20	50601923	50602545	623	*	0.531472	0.000561362	0.0101998	Distal Intergenic	20	50700550	50722023	21474	2	55734	uc002xwj.3	119478	ENSG00000020256	ZFP64	ZFP64 zinc finger protein
chr20	52062753	52063257	505	*	0.529751	0.000488873	0.00929491	Intron (uc002xwo.3/128553, intron 2 of 2)	20	52183610	52199707	16098	2	7764	uc002xwq.4	136450	ENSG00000171940	ZNF217	zinc finger protein 217
chr20	52159201	52160028	828	*	0.591027	7.69209e-06	0.000642958	Distal Intergenic	20	52183610	52199707	16098	2	7764	uc002xwq.4	39679	ENSG00000171940	ZNF217	zinc finger protein 217
chr20	57805965	57806511	547	*	0.564444	4.95553e-05	0.00217092	Intron (uc002yan.3/128611, intron 3 of 4)	20	57766075	57834167	68093	1	128611	uc002yan.3	39890	ENSG00000124203	ZNF831	zinc finger protein 831
chr20	60224165	60225005	841	*	0.637618	2.49992e-05	0.00138076	Intron (uc002ybn.2/1002, intron 2 of 15)	20	60174817	60515673	340857	1	1002	uc002ybp.2	49348	ENSG00000179242	CDH4	cadherin 4
chr21	26817702	26818088	387	*	0.530942	0.000816174	0.0130921	Distal Intergenic	21	26758133	26804013	45881	2	54072	uc010glg.3	-13689	ENSG00000185433	LINC00158	long intergenic non-protein coding RNA 158
chr21	27308384	27309092	709	*	0.639297	1.08361e-06	0.000192072	Intron (uc011acg.2/351, intron 3 of 7)	21	27252861	27342862	90002	2	351	uc011acg.2	33770	ENSG00000142192	APP	amyloid beta precursor protein
chr21	30056382	30057173	792	*	0.59663	0.000166144	0.00466818	Distal Intergenic	21	29911640	29912677	1038	1	118421	uc002ymn.3	144742	ENSG00000226935	LINC00161	long intergenic non-protein coding RNA 161
chr21	30640338	30641067	730	*	0.545789	3.65411e-05	0.00179598	Intron (uc002ynh.3/193629, intron 3 of 3)	21	30671220	30718469	47250	1	571	uc002ynj.3	-30153	ENSG00000156273	BACH1	BTB domain and CNC homolog 1
chr21	34059357	34059830	474	*	0.617286	3.39442e-05	0.00170895	Exon (uc011ads.1/8867, exon 7 of 28)	21	34001069	34099228	98160	2	8867	uc011ads.1	39398	ENSG00000159082	SYNJ1	synaptojanin 1
chr21	35963212	35963600	389	*	-0.523876	1.88963e-05	0.00112771	Intron (uc002yuc.3/1827, intron 1 of 3)	21	35888784	35986142	97359	2	1827	uc002yuc.3	22542	ENSG00000159200	RCAN1	regulator of calcineurin 1
chr21	36127086	36127630	545	*	0.610434	7.07812e-06	0.000615331	Intron (uc002yug.3/100506385, intron 1 of 2)	21	36118122	36157168	39047	1	100506385	uc002yug.3	8964	ENSG00000234380	LINC01426	long intergenic non-protein coding RNA 1426
chr21	36978486	36979003	518	*	0.545966	0.000223941	0.00570136	Intron (uc002yut.1/861, intron 5 of 10)	21	36744805	36953227	208423	2	100506403	uc031rvg.1	-25259	ENSG00000159216	LOC100506403	uncharacterized LOC100506403
chr21	45811012	45811812	801	*	0.596538	3.21721e-05	0.00165614	Promoter (<=1kb)	21	45811155	45862964	51810	1	7226	uc002zey.1	0	ENSG00000142185	TRPM2	transient receptor potential cation channel subfamily M member 2
chr21	46841199	46841531	333	*	-0.537674	4.33948e-06	0.000440872	Exon (uc011afr.1/378832, exon 3 of 3)	21	46839631	46844955	5325	2	378832	uc011afr.1	3424	ENSG00000183535	COL18A1-AS1	COL18A1 antisense RNA 1
chr22	18262513	18263104	592	*	-0.512134	7.15561e-08	3.14727e-05	Distal Intergenic	22	18216906	18257431	40526	2	637	uc010grc.1	-5082	ENSG00000015475	BID	BH3 interacting domain death agonist
chr22	18269584	18270107	524	*	-0.528335	1.11625e-07	4.46368e-05	Distal Intergenic	22	18270416	18274433	4018	2	57553	uc010grd.2	4326	ENSG00000243156	MICAL3	microtubule associated monooxygenase, calponin and LIM domain containing 3
chr22	19324982	19325692	711	*	0.594953	0.000317663	0.00705153	Intron (uc002zpf.1/7290, intron 24 of 24)	22	19168244	19279239	110996	2	8218	uc011agw.1	-45743	ENSG00000070371	CLTCL1	clathrin heavy chain like 1
chr22	19348836	19349817	982	*	0.511697	0.000435022	0.00860489	Exon (uc002zpf.1/7290, exon 16 of 25)	22	19318224	19419219	100996	2	7290	uc002zpf.1	69402	ENSG00000100084	HIRA	histone cell cycle regulator
chr22	20924086	20924881	796	*	0.518139	7.26448e-07	0.00014943	Intron (uc002zsp.3/51586, intron 8 of 17)	22	20927965	20941919	13955	1	51586	uc002zst.3	-3084	ENSG00000099917	MED15	mediator complex subunit 15
chr22	21299197	21299683	487	*	-0.501951	1.01547e-06	0.00018446	Intron (uc002ztf.2/1399, intron 2 of 2)	22	21319418	21335649	16232	1	150209	uc002ztj.2	-19735	ENSG00000183773	AIFM3	apoptosis inducing factor mitochondria associated 3
chr22	23423983	23424787	805	*	-0.524868	1.27693e-07	4.9865e-05	Intron (uc002zwu.1/2781, intron 1 of 2)	22	23412669	23467221	54553	1	2781	uc002zwu.1	11314	ENSG00000128266	GNAZ	G protein subunit alpha z
chr22	29405767	29406530	764	*	-0.606373	3.57694e-09	4.36081e-06	Intron (uc003aeg.3/84133, intron 2 of 8)	22	29420987	29427464	6478	2	100874123	uc031rxk.1	20934	ENSG00000177993	ZNRF3-AS1	ZNRF3 antisense RNA 1
chr22	30457443	30458227	785	*	0.5208	5.47724e-05	0.00230454	Distal Intergenic	22	30476453	30573062	96610	1	150280	uc003agy.3	-18226	ENSG00000176635	HORMAD2	HORMA domain containing 2
chr22	35932345	35933226	882	*	0.531698	3.06998e-06	0.000359374	Distal Intergenic	22	35937352	35950045	12694	1	23551	uc003anx.3	-4126	ENSG00000100302	RASD2	RASD family member 2
chr22	36785682	36786543	862	*	-0.554305	6.16871e-07	0.000136435	Promoter (1-2kb)	22	36677323	36784063	106741	2	4627	uc003apg.3	-1619	ENSG00000100345	MYH9	myosin heavy chain 9
